# Supplementary material for: Diaqua­(5-methyl-1H-pyrazole-3-carboxyl­ato)(4-nitro­benzoato)copper(II)
Source: Acta Crystallogr Sect E Struct Rep Online. 2009 Jan 23;65(Pt 2):m210. doi: 10.1107/S160053680900169X (PMC2968408; doi:10.1107/S160053680900169X)
Supplement: Supplementary file 1 [file e-65-0m210-sup1.cif]

##############################################################################
###                                                                        ###
###        Electronic paper (Acta Crystallographica Section E)             ###
###                                                                        ###
##############################################################################
#                                                                            #
# This CIF contains the data in a paper accepted for publication in Acta     #
# Crystallographica Section E. It conforms to the requirements of Notes      #
# for Authors for Section E, and has been peer reviewed under the auspices   #
# of the IUCr Commission on Journals.                                        #
#                                                                            #
# Full details of the Crystallographic Information File format               #
# are given in the paper "The Crystallographic Information File (CIF):       #
# a New Standard Archive File for Crystallography" by S. R. Hall, F. H.      #
# Allen and I. D. Brown [Acta Cryst. (1991), A47, 655-685].                  #
#                                                                            #
# The current version of the core CIF dictionary is obtainable from          #
# ftp://ftp.iucr.org/pub/cif_core.dic. The current version number is 2.4.    #
#                                                                            #
# Software is freely available for graphical display of the structure(s) in  #
# this CIF.  For information consult the CIF home page http://www.iucr.org/  #
# cif/home.html                                                              #
#                                                                            #
# This file may be used for bona fide research purposes within the           #
# scientific community so long as proper attribution is given to the journal # 
# article from which it was obtained.                                        #
#                                                                            #
##############################################################################
                                             
data_I
_audit_creation_method     SHELXL-97
_chemical_name_systematic
;
Diaqua(5-methyl-1<i>H</i>-pyrazole-3-carboxylato)(4-nitrobenzoato)copper(II)
;
_chemical_name_common     ?
_chemical_formula_moiety     'C12 H13 Cu N3 O8'
_chemical_formula_sum     'C12 H13 Cu N3 O8'
_chemical_formula_iupac     '[Cu (C7 H4 N O4) (C5 H5 N2 O2) (H2 O)2]'
_chemical_formula_weight     390.79
_chemical_melting_point     ?
_symmetry_cell_setting     Triclinic
_symmetry_space_group_name_H-M     'P -1'
_symmetry_space_group_name_Hall     '-P 1'
loop_
    _symmetry_equiv_pos_as_xyz
    'x, y, z'
    '-x, -y, -z'
_cell_length_a     6.9650(10)
_cell_length_b     9.1860(13)
_cell_length_c     12.4220(16)
_cell_angle_alpha     96.6330(10)
_cell_angle_beta     105.116(2)
_cell_angle_gamma     103.978(2)
_cell_volume     730.91(17)
_cell_formula_units_Z     2
_cell_measurement_reflns_used     2564
_cell_measurement_theta_min     2.623
_cell_measurement_theta_max     27.85
_cell_measurement_temperature     298(2)
_exptl_crystal_description     block
_exptl_crystal_colour     blue
_exptl_crystal_size_max     0.40
_exptl_crystal_size_mid     0.21
_exptl_crystal_size_min     0.20
_exptl_crystal_density_diffrn     1.776
_exptl_crystal_density_meas     ?
_exptl_crystal_density_method     'not measured'
_exptl_crystal_F_000     398
_exptl_absorpt_coefficient_mu     1.545
_exptl_absorpt_correction_type     multi-scan
_exptl_absorpt_process_details     '(SADABS; Sheldrick, 1996)'
_exptl_absorpt_correction_T_min     0.5770
_exptl_absorpt_correction_T_max     0.7476
_exptl_special_details
;
;
_diffrn_ambient_temperature     298(2)
_diffrn_radiation_type     MoK\a
_diffrn_radiation_wavelength     0.71073
_diffrn_radiation_source     'fine-focus sealed tube'
_diffrn_radiation_monochromator     graphite
_diffrn_measurement_device_type     'Siemens SMART CCD'
_diffrn_measurement_method     '\f and \w'
_diffrn_detector_area_resol_mean     ?
_diffrn_reflns_number     3783
_diffrn_reflns_av_R_equivalents     0.0126
_diffrn_reflns_av_sigmaI/netI     0.0249
_diffrn_reflns_theta_min     1.73
_diffrn_reflns_theta_max     25.01
_diffrn_reflns_theta_full     25.01
_diffrn_measured_fraction_theta_max     0.981
_diffrn_measured_fraction_theta_full     0.981
_diffrn_reflns_limit_h_min     -8
_diffrn_reflns_limit_h_max     8
_diffrn_reflns_limit_k_min     -10
_diffrn_reflns_limit_k_max     10
_diffrn_reflns_limit_l_min     -10
_diffrn_reflns_limit_l_max     14
_diffrn_standards_number     ?
_diffrn_standards_interval_count     ?
_diffrn_standards_interval_time     ?
_diffrn_standards_decay_%     ?
_refine_special_details
;
Refinement of <i>F</i>^2^ against ALL reflections. The weighted <i>R</i>-factor
<i>wR</i> and goodness of fit <i>S</i> are based on <i>F</i>^2^, conventional
<i>R</i>-factors <i>R</i> are based on <i>F</i>, with <i>F</i> set to zero for
negative <i>F</i>^2^. The threshold expression of <i>F</i>^2^ >
\s(<i>F</i>^2^) is used only for calculating <i>R</i>-factors(gt) <i>etc</i>.
and is not relevant to the choice of reflections for refinement.
<i>R</i>-factors based on <i>F</i>^2^ are statistically about twice as large
as those based on <i>F</i>, and <i>R</i>- factors based on ALL data will be
even larger.
;
_reflns_number_total     2526
_reflns_number_gt     2249
_reflns_threshold_expression     I>2\s(I)
_refine_ls_structure_factor_coef     Fsqd
_refine_ls_matrix_type     full
_refine_ls_R_factor_all     0.0337
_refine_ls_R_factor_gt     0.0276
_refine_ls_wR_factor_gt     0.0683
_refine_ls_wR_factor_ref     0.0726
_refine_ls_goodness_of_fit_ref     1.036
_refine_ls_restrained_S_all     1.036
_refine_ls_number_reflns     2526
_refine_ls_number_parameters     218
_refine_ls_number_restraints     0
_refine_ls_hydrogen_treatment     constr
_refine_ls_weighting_scheme     calc
_refine_ls_weighting_details
         'calc w=1/[\s^2^(Fo^2^)+(0.0335P)^2^+0.6897P] where P=(Fo^2^+2Fc^2^)/3'
_atom_sites_solution_hydrogens     geom
_atom_sites_solution_primary     direct
_atom_sites_solution_secondary     difmap
_refine_ls_shift/su_max     0.001
_refine_ls_shift/su_mean     0.000
_refine_diff_density_max     0.385
_refine_diff_density_min     -0.324
_refine_ls_extinction_method     none
_refine_ls_extinction_coef     ?
loop_
    _atom_type_symbol
    _atom_type_description
    _atom_type_scat_dispersion_real
    _atom_type_scat_dispersion_imag
    _atom_type_scat_source
    'C' 'C' 0.0033 0.0016
                         'International Tables Vol C Tables 4.2.6.8 and 6.1.1.4'
    'H' 'H' 0.0000 0.0000
                         'International Tables Vol C Tables 4.2.6.8 and 6.1.1.4'
    'N' 'N' 0.0061 0.0033
                         'International Tables Vol C Tables 4.2.6.8 and 6.1.1.4'
    'O' 'O' 0.0106 0.0060
                         'International Tables Vol C Tables 4.2.6.8 and 6.1.1.4'
    'Cu' 'Cu' 0.3201 1.2651
                         'International Tables Vol C Tables 4.2.6.8 and 6.1.1.4'
_computing_data_collection     'SMART (Siemens, 1996)'
_computing_cell_refinement     'SAINT (Siemens, 1996)'
_computing_data_reduction     'SAINT (Siemens, 1996)'
_computing_structure_solution     'SHELXS97 (Sheldrick, 2008)'
_computing_structure_refinement     'SHELXL97 (Sheldrick, 2008)'
_computing_molecular_graphics     'DIAMOND (Brandenburg, 2006)'
_computing_publication_material     'SHELXTL (Sheldrick, 2008)'
loop_
    _atom_site_type_symbol
    _atom_site_label
    _atom_site_fract_x
    _atom_site_fract_y
    _atom_site_fract_z
    _atom_site_U_iso_or_equiv
    _atom_site_adp_type
    _atom_site_calc_flag
    _atom_site_refinement_flags
    _atom_site_occupancy
    _atom_site_disorder_assembly
    _atom_site_disorder_group
    Cu Cu1 0.29638(4) 0.19451(3) 0.99760(3) 0.02357(11) Uani d . 1 . .
    O O1 0.5665(3) 0.2069(2) 0.96944(15) 0.0277(4) Uani d . 1 . .
    O O2 0.7980(3) 0.3422(2) 0.89863(17) 0.0381(5) Uani d . 1 . .
    O O3 0.1131(3) -0.0129(2) 0.85168(15) 0.0304(4) Uani d . 1 . .
    O O4 -0.1882(3) -0.0059(3) 0.73675(17) 0.0436(5) Uani d . 1 . .
    O O5 0.3529(4) 0.3559(3) 0.4025(2) 0.0652(7) Uani d . 1 . .
    O O6 0.6072(4) 0.2702(4) 0.4743(3) 0.0742(9) Uani d . 1 . .
    O O7 0.0648(3) 0.2226(2) 1.04985(15) 0.0300(4) Uani d . 1 . .
    H H7A -0.0183 0.2515 0.9997 0.045 Uiso d R 1 . .
    H H7B 0.0013 0.1397 1.0639 0.045 Uiso d R 1 . .
    O O8 0.3635(3) 0.0686(2) 1.10838(15) 0.0307(4) Uani d . 1 . .
    H H8A 0.3628 -0.0188 1.0768 0.046 Uiso d R 1 . .
    H H8B 0.2798 0.0576 1.1478 0.046 Uiso d R 1 . .
    N N1 0.2972(3) 0.3507(2) 0.90140(17) 0.0220(4) Uani d . 1 . .
    N N2 0.1750(3) 0.4334(2) 0.85329(17) 0.0240(4) Uani d . 1 . .
    H H2 0.0547 0.4290 0.8609 0.029 Uiso d R 1 . .
    N N3 0.4354(4) 0.2843(3) 0.4672(2) 0.0445(6) Uani d . 1 . .
    C C1 0.6256(4) 0.3104(3) 0.9141(2) 0.0240(5) Uani d . 1 . .
    C C2 0.4692(3) 0.3913(3) 0.8697(2) 0.0212(5) Uani d . 1 . .
    C C3 0.4564(4) 0.5001(3) 0.8016(2) 0.0265(5) Uani d . 1 . .
    H H3 0.5558 0.5468 0.7693 0.032 Uiso calc R 1 . .
    C C4 0.2652(4) 0.5246(3) 0.7917(2) 0.0265(5) Uani d . 1 . .
    C C5 0.1576(5) 0.6251(4) 0.7292(3) 0.0449(8) Uani d . 1 . .
    H H5A 0.0132 0.5718 0.6957 0.067 Uiso calc R 1 . .
    H H5B 0.2181 0.6526 0.6707 0.067 Uiso calc R 1 . .
    H H5C 0.1721 0.7159 0.7811 0.067 Uiso calc R 1 . .
    C C6 0.0028(4) 0.0150(3) 0.7621(2) 0.0272(6) Uani d . 1 . .
    C C7 0.1138(4) 0.0802(3) 0.6810(2) 0.0252(5) Uani d . 1 . .
    C C8 0.3027(4) 0.0557(3) 0.6794(2) 0.0293(6) Uani d . 1 . .
    H H8 0.3590 -0.0045 0.7267 0.035 Uiso calc R 1 . .
    C C9 0.4072(4) 0.1196(3) 0.6083(2) 0.0321(6) Uani d . 1 . .
    H H9 0.5324 0.1022 0.6064 0.038 Uiso calc R 1 . .
    C C10 0.3217(4) 0.2099(3) 0.5403(2) 0.0311(6) Uani d . 1 . .
    C C11 0.1344(4) 0.2360(3) 0.5388(2) 0.0344(6) Uani d . 1 . .
    H H11 0.0796 0.2969 0.4916 0.041 Uiso calc R 1 . .
    C C12 0.0298(4) 0.1692(3) 0.6095(2) 0.0318(6) Uani d . 1 . .
    H H12 -0.0978 0.1841 0.6090 0.038 Uiso calc R 1 . .
loop_
    _atom_site_aniso_label
    _atom_site_aniso_U_11
    _atom_site_aniso_U_22
    _atom_site_aniso_U_33
    _atom_site_aniso_U_12
    _atom_site_aniso_U_13
    _atom_site_aniso_U_23
    Cu1 0.01987(17) 0.02766(19) 0.02970(19) 0.00910(12) 0.01187(13) 0.01551(13)
    O1 0.0231(9) 0.0327(10) 0.0370(10) 0.0137(8) 0.0148(8) 0.0191(8)
    O2 0.0228(10) 0.0500(13) 0.0556(13) 0.0161(9) 0.0218(9) 0.0290(10)
    O3 0.0326(10) 0.0323(10) 0.0270(10) 0.0051(8) 0.0103(8) 0.0141(8)
    O4 0.0300(11) 0.0721(15) 0.0385(11) 0.0153(10) 0.0180(9) 0.0289(11)
    O5 0.0705(17) 0.0853(19) 0.0645(16) 0.0304(15) 0.0368(14) 0.0546(15)
    O6 0.0562(16) 0.110(2) 0.095(2) 0.0382(16) 0.0546(15) 0.0648(18)
    O7 0.0239(9) 0.0356(11) 0.0418(11) 0.0134(8) 0.0176(8) 0.0230(9)
    O8 0.0342(10) 0.0357(10) 0.0351(10) 0.0173(8) 0.0194(8) 0.0204(8)
    N1 0.0207(10) 0.0243(11) 0.0259(11) 0.0088(8) 0.0108(8) 0.0102(9)
    N2 0.0195(10) 0.0278(11) 0.0317(11) 0.0115(9) 0.0122(9) 0.0128(9)
    N3 0.0464(16) 0.0533(17) 0.0445(15) 0.0145(13) 0.0242(12) 0.0257(13)
    C1 0.0205(12) 0.0245(13) 0.0291(13) 0.0067(10) 0.0094(10) 0.0086(10)
    C2 0.0180(12) 0.0211(12) 0.0262(13) 0.0036(9) 0.0102(10) 0.0067(10)
    C3 0.0255(13) 0.0275(14) 0.0326(14) 0.0071(11) 0.0164(11) 0.0127(11)
    C4 0.0294(14) 0.0265(14) 0.0295(14) 0.0102(11) 0.0134(11) 0.0132(11)
    C5 0.0460(18) 0.053(2) 0.0553(19) 0.0281(15) 0.0255(15) 0.0348(16)
    C6 0.0290(14) 0.0264(14) 0.0271(14) 0.0052(11) 0.0116(11) 0.0070(11)
    C7 0.0250(13) 0.0268(14) 0.0221(13) 0.0038(10) 0.0072(10) 0.0054(10)
    C8 0.0283(14) 0.0326(15) 0.0299(14) 0.0112(11) 0.0084(11) 0.0121(11)
    C9 0.0248(13) 0.0395(16) 0.0357(15) 0.0108(12) 0.0121(11) 0.0109(12)
    C10 0.0299(14) 0.0369(15) 0.0290(14) 0.0058(12) 0.0143(11) 0.0110(11)
    C11 0.0371(15) 0.0409(17) 0.0318(15) 0.0165(13) 0.0112(12) 0.0190(12)
    C12 0.0250(13) 0.0440(17) 0.0312(14) 0.0136(12) 0.0099(11) 0.0142(12)
_geom_special_details
;
All e.s.d.'s (except the e.s.d. in the dihedral angle between two l.s. planes)
are estimated using the full covariance matrix. The cell e.s.d.'s are taken
into account individually in the estimation of e.s.d.'s in distances, angles
and torsion angles; correlations between e.s.d.'s in cell parameters are only
used when they are defined by crystal symmetry. An approximate (isotropic)
treatment of cell e.s.d.'s is used for estimating e.s.d.'s involving l.s.
planes.
;
loop_
    _geom_bond_atom_site_label_1
    _geom_bond_atom_site_label_2
    _geom_bond_site_symmetry_2
    _geom_bond_distance
    _geom_bond_publ_flag
    Cu1 O8 . 1.9344(17) y
    Cu1 O7 . 1.9489(17) y
    Cu1 N1 . 1.970(2) y
    Cu1 O1 . 1.9811(16) y
    Cu1 O3 . 2.3164(19) y
    O1 C1 . 1.286(3) ?
    O2 C1 . 1.236(3) ?
    O3 C6 . 1.269(3) ?
    O4 C6 . 1.244(3) ?
    O5 N3 . 1.213(3) ?
    O6 N3 . 1.216(3) ?
    O7 H7A . 0.8468 ?
    O7 H7B . 0.8446 ?
    O8 H8A . 0.8503 ?
    O8 H8B . 0.8496 ?
    N1 C2 . 1.339(3) ?
    N1 N2 . 1.345(3) ?
    N2 C4 . 1.352(3) ?
    N2 H2 . 0.8599 ?
    N3 C10 . 1.475(3) ?
    C1 C2 . 1.488(3) ?
    C2 C3 . 1.387(3) ?
    C3 C4 . 1.380(3) ?
    C3 H3 . 0.9300 ?
    C4 C5 . 1.488(4) ?
    C5 H5A . 0.9600 ?
    C5 H5B . 0.9600 ?
    C5 H5C . 0.9600 ?
    C6 C7 . 1.515(3) ?
    C7 C12 . 1.388(4) ?
    C7 C8 . 1.392(4) ?
    C8 C9 . 1.379(4) ?
    C8 H8 . 0.9300 ?
    C9 C10 . 1.376(4) ?
    C9 H9 . 0.9300 ?
    C10 C11 . 1.378(4) ?
    C11 C12 . 1.386(4) ?
    C11 H11 . 0.9300 ?
    C12 H12 . 0.9300 ?
loop_
    _geom_angle_atom_site_label_1
    _geom_angle_atom_site_label_2
    _geom_angle_atom_site_label_3
    _geom_angle_site_symmetry_1
    _geom_angle_site_symmetry_3
    _geom_angle
    _geom_angle_publ_flag
    O8 Cu1 O7 . . 91.42(7) ?
    O8 Cu1 N1 . . 166.43(8) ?
    O7 Cu1 N1 . . 96.45(7) ?
    O8 Cu1 O1 . . 88.78(7) ?
    O7 Cu1 O1 . . 167.50(8) ?
    N1 Cu1 O1 . . 81.15(7) ?
    O8 Cu1 O3 . . 93.71(7) ?
    O7 Cu1 O3 . . 97.90(7) ?
    N1 Cu1 O3 . . 96.12(7) ?
    O1 Cu1 O3 . . 94.56(7) ?
    C1 O1 Cu1 . . 115.62(15) ?
    C6 O3 Cu1 . . 116.46(16) ?
    Cu1 O7 H7A . . 110.3 ?
    Cu1 O7 H7B . . 109.9 ?
    H7A O7 H7B . . 109.5 ?
    Cu1 O8 H8A . . 111.4 ?
    Cu1 O8 H8B . . 111.3 ?
    H8A O8 H8B . . 109.4 ?
    C2 N1 N2 . . 105.59(19) ?
    C2 N1 Cu1 . . 114.33(15) ?
    N2 N1 Cu1 . . 140.08(16) ?
    N1 N2 C4 . . 111.61(19) ?
    N1 N2 H2 . . 124.2 ?
    C4 N2 H2 . . 124.2 ?
    O5 N3 O6 . . 123.2(3) ?
    O5 N3 C10 . . 118.5(2) ?
    O6 N3 C10 . . 118.3(2) ?
    O2 C1 O1 . . 123.6(2) ?
    O2 C1 C2 . . 121.8(2) ?
    O1 C1 C2 . . 114.6(2) ?
    N1 C2 C3 . . 110.7(2) ?
    N1 C2 C1 . . 114.0(2) ?
    C3 C2 C1 . . 135.4(2) ?
    C4 C3 C2 . . 105.6(2) ?
    C4 C3 H3 . . 127.2 ?
    C2 C3 H3 . . 127.2 ?
    N2 C4 C3 . . 106.6(2) ?
    N2 C4 C5 . . 121.2(2) ?
    C3 C4 C5 . . 132.2(2) ?
    C4 C5 H5A . . 109.5 ?
    C4 C5 H5B . . 109.5 ?
    H5A C5 H5B . . 109.5 ?
    C4 C5 H5C . . 109.5 ?
    H5A C5 H5C . . 109.5 ?
    H5B C5 H5C . . 109.5 ?
    O4 C6 O3 . . 125.0(2) ?
    O4 C6 C7 . . 118.0(2) ?
    O3 C6 C7 . . 117.0(2) ?
    C12 C7 C8 . . 119.3(2) ?
    C12 C7 C6 . . 119.8(2) ?
    C8 C7 C6 . . 120.8(2) ?
    C9 C8 C7 . . 120.7(2) ?
    C9 C8 H8 . . 119.6 ?
    C7 C8 H8 . . 119.6 ?
    C10 C9 C8 . . 118.4(2) ?
    C10 C9 H9 . . 120.8 ?
    C8 C9 H9 . . 120.8 ?
    C9 C10 C11 . . 122.6(2) ?
    C9 C10 N3 . . 119.2(2) ?
    C11 C10 N3 . . 118.2(2) ?
    C10 C11 C12 . . 118.3(2) ?
    C10 C11 H11 . . 120.9 ?
    C12 C11 H11 . . 120.9 ?
    C11 C12 C7 . . 120.6(2) ?
    C11 C12 H12 . . 119.7 ?
    C7 C12 H12 . . 119.7 ?
loop_
    _geom_torsion_atom_site_label_1
    _geom_torsion_atom_site_label_2
    _geom_torsion_atom_site_label_3
    _geom_torsion_atom_site_label_4
    _geom_torsion_site_symmetry_1
    _geom_torsion_site_symmetry_2
    _geom_torsion_site_symmetry_3
    _geom_torsion_site_symmetry_4
    _geom_torsion
    _geom_torsion_publ_flag
    O8 Cu1 O1 C1 . . . . -165.77(18) ?
    O7 Cu1 O1 C1 . . . . -74.7(4) ?
    N1 Cu1 O1 C1 . . . . 5.10(18) ?
    O3 Cu1 O1 C1 . . . . 100.61(18) ?
    O8 Cu1 O3 C6 . . . . 167.18(17) ?
    O7 Cu1 O3 C6 . . . . 75.23(18) ?
    N1 Cu1 O3 C6 . . . . -22.18(18) ?
    O1 Cu1 O3 C6 . . . . -103.75(17) ?
    O8 Cu1 N1 C2 . . . . 40.1(4) ?
    O7 Cu1 N1 C2 . . . . 165.23(17) ?
    O1 Cu1 N1 C2 . . . . -2.40(17) ?
    O3 Cu1 N1 C2 . . . . -96.07(17) ?
    O8 Cu1 N1 N2 . . . . -140.9(3) ?
    O7 Cu1 N1 N2 . . . . -15.8(3) ?
    O1 Cu1 N1 N2 . . . . 176.6(3) ?
    O3 Cu1 N1 N2 . . . . 82.9(3) ?
    C2 N1 N2 C4 . . . . 0.3(3) ?
    Cu1 N1 N2 C4 . . . . -178.7(2) ?
    Cu1 O1 C1 O2 . . . . 173.2(2) ?
    Cu1 O1 C1 C2 . . . . -6.5(3) ?
    N2 N1 C2 C3 . . . . 0.1(3) ?
    Cu1 N1 C2 C3 . . . . 179.42(17) ?
    N2 N1 C2 C1 . . . . -179.5(2) ?
    Cu1 N1 C2 C1 . . . . -0.2(3) ?
    O2 C1 C2 N1 . . . . -175.2(2) ?
    O1 C1 C2 N1 . . . . 4.5(3) ?
    O2 C1 C2 C3 . . . . 5.2(5) ?
    O1 C1 C2 C3 . . . . -175.1(3) ?
    N1 C2 C3 C4 . . . . -0.4(3) ?
    C1 C2 C3 C4 . . . . 179.1(3) ?
    N1 N2 C4 C3 . . . . -0.5(3) ?
    N1 N2 C4 C5 . . . . 179.1(2) ?
    C2 C3 C4 N2 . . . . 0.6(3) ?
    C2 C3 C4 C5 . . . . -179.1(3) ?
    Cu1 O3 C6 O4 . . . . -100.5(3) ?
    Cu1 O3 C6 C7 . . . . 78.9(2) ?
    O4 C6 C7 C12 . . . . 25.6(4) ?
    O3 C6 C7 C12 . . . . -153.8(2) ?
    O4 C6 C7 C8 . . . . -156.2(3) ?
    O3 C6 C7 C8 . . . . 24.3(4) ?
    C12 C7 C8 C9 . . . . 0.5(4) ?
    C6 C7 C8 C9 . . . . -177.7(2) ?
    C7 C8 C9 C10 . . . . 0.9(4) ?
    C8 C9 C10 C11 . . . . -1.4(4) ?
    C8 C9 C10 N3 . . . . 177.5(3) ?
    O5 N3 C10 C9 . . . . 175.5(3) ?
    O6 N3 C10 C9 . . . . -4.0(4) ?
    O5 N3 C10 C11 . . . . -5.5(4) ?
    O6 N3 C10 C11 . . . . 174.9(3) ?
    C9 C10 C11 C12 . . . . 0.4(4) ?
    N3 C10 C11 C12 . . . . -178.4(3) ?
    C10 C11 C12 C7 . . . . 1.0(4) ?
    C8 C7 C12 C11 . . . . -1.4(4) ?
    C6 C7 C12 C11 . . . . 176.7(3) ?
loop_
    _geom_hbond_atom_site_label_D
    _geom_hbond_atom_site_label_H
    _geom_hbond_atom_site_label_A
    _geom_hbond_site_symmetry_A
    _geom_hbond_distance_DH
    _geom_hbond_distance_HA
    _geom_hbond_distance_DA
    _geom_hbond_angle_DHA
    O7 H7A O2 1_455 0.85 1.96 2.799(2) 172.6
    O7 H7B O3 2_557 0.84 1.83 2.631(2) 156.8
    O8 H8A O1 2_657 0.85 1.97 2.803(3) 165.3
    O8 H8B O4 2_557 0.85 1.78 2.582(2) 155.9
    N2 H2 O2 1_455 0.86 1.97 2.781(3) 156.5
data_global
_journal_date_recd_electronic     2008-12-23
_journal_date_accepted     2009-01-14
_journal_name_full     'Acta Crystallographica, Section E'
_journal_year     2009
_journal_volume     65
_journal_issue      2
_journal_page_first     m210
_journal_page_last     m210
_journal_paper_category     QM
_journal_coeditor_code     LH2751
_publ_contact_author_name     'Yin Xian-Hong'
_publ_contact_author_address
;
College of Chemistry and Ecological Engineering
Guangxi University for Nationalities
Nanning 530006
People's Republic of China
;
_publ_contact_author_email     yxhphd@163.com
_publ_contact_author_fax     '0086-771-3262396'
_publ_contact_author_phone     '0086-771-3262396'
_publ_section_title
;
Diaqua(5-methyl-1<i>H</i>-pyrazole-3-carboxylato)(4-nitrobenzoato)copper(II)
;
loop_
    _publ_author_name
    _publ_author_address
    'Hu, Fei-long'
;
College of Chemistry and Ecological Engineering
Guangxi University for Nationalities
Nanning 530006
People's Republic of China
;
    'Yin, Xian-hong'
;
College of Chemistry and Ecological Engineering
Guangxi University for Nationalities
Nanning 530006
People's Republic of China
;
    'Feng, Yu'
;
College of Chemistry and Ecological Engineering
Guangxi University for Nationalities
Nanning 530006
People's Republic of China
;
    'Mi, Yan'
;
College of Chemistry and Ecological Engineering
Guangxi University for Nationalities
Nanning 530006
People's Republic of China
;
    'Zhang, Shan-shan'
;
College of Chemistry and Ecological Engineering
Guangxi University for Nationalities
Nanning 530006
People's Republic of China
;
