# Supplementary material for: Diaqua­(5-methyl-1H-pyrazole-3-carboxyl­ato)(4-nitro­benzoato)copper(II)
Source: Acta Crystallogr Sect E Struct Rep Online. 2009 Jan 23;65(Pt 2):m210. doi: 10.1107/S160053680900169X (PMC2968408; doi:10.1107/S160053680900169X)
Supplement: Supplementary file 2 [file e-65-0m210-Isup2.hkl]

# 
# h,k,l, Fc-squared, Fo-squared, sigma(Fo-squared) and status flag 
# 
data_I
_shelx_title ' 080505d                in P-1' 
_shelx_refln_list_code          4 
_shelx_F_calc_maximum      229.15 
_exptl_crystal_F_000       398.00 
_reflns_d_resolution_high  0.8407 
 
loop_ 
 _symmetry_equiv_pos_as_xyz 
 'x, y, z' 
 '-x, -y, -z' 
 
_cell_length_a     6.9650 
_cell_length_b     9.1860 
_cell_length_c    12.4220 
_cell_angle_alpha  96.633 
_cell_angle_beta  105.116 
_cell_angle_gamma 103.978 
 
_shelx_F_squared_multiplier     1.000 
 
loop_ 
 _refln_index_h 
 _refln_index_k 
 _refln_index_l 
 _refln_F_squared_calc 
 _refln_F_squared_meas 
 _refln_F_squared_sigma 
 _refln_observed_status 
   1   0   0     1113.52     1195.92      9.72 o 
   2   0   0     1275.50     1312.65     11.45 o 
   3   0   0     1156.03     1088.43     10.81 o 
   4   0   0       36.87       41.77      2.51 o 
   5   0   0      354.19      343.29      9.48 o 
   6   0   0       53.78       54.80      6.27 o 
   7   0   0      390.38      372.98     14.59 o 
  -7   1   0      405.59      417.56     13.48 o 
  -6   1   0      743.84      751.13     13.72 o 
  -5   1   0       21.81       25.66      3.89 o 
  -4   1   0     2329.34     2240.44     19.91 o 
  -3   1   0      240.91      267.97      4.10 o 
  -2   1   0      561.50      534.19      7.49 o 
  -1   1   0    11190.15    10842.83    193.58 o 
   0   1   0     1274.66     1368.26     18.81 o 
   1   1   0     1841.96     1801.60     25.07 o 
   2   1   0      495.44      491.65     10.11 o 
   3   1   0     1540.48     1569.77     25.72 o 
   4   1   0     3484.65     3558.67     52.26 o 
   5   1   0      160.61      144.34      8.16 o 
   6   1   0      596.18      597.94     17.56 o 
   7   1   0       37.91       33.18      6.86 o 
  -7   2   0      104.65       94.41      8.54 o 
  -6   2   0       16.34       21.99      7.05 o 
  -5   2   0      179.63      161.91      5.65 o 
  -4   2   0      509.18      531.10      6.85 o 
  -3   2   0     2973.05     2971.48     32.10 o 
  -2   2   0       43.07       52.40      1.51 o 
  -1   2   0     8386.88     8571.29    167.14 o 
   0   2   0     1650.15     1742.48     24.53 o 
   1   2   0      523.60      501.65      7.07 o 
   2   2   0      238.09      210.70      6.75 o 
   3   2   0      411.72      487.38     12.16 o 
   4   2   0      554.94      525.91     14.16 o 
   5   2   0      315.81      306.29     11.78 o 
   6   2   0       26.89       29.24      5.62 o 
   7   2   0       46.50       50.58      7.89 o 
  -7   3   0      549.36      543.02     12.55 o 
  -6   3   0      430.08      435.60     14.43 o 
  -5   3   0      486.51      496.36      9.87 o 
  -4   3   0     2691.45     2678.57     22.72 o 
  -3   3   0       17.09       11.99      1.73 o 
  -2   3   0      625.16      774.77      7.74 o 
  -1   3   0      276.55      316.34      7.30 o 
   0   3   0        4.31        4.43      1.57 o 
   1   3   0      227.63      241.64      5.16 o 
   2   3   0      493.31      500.72     12.10 o 
   3   3   0     1583.94     1592.79     28.10 o 
   4   3   0        7.15        9.89      3.62 o 
   5   3   0      592.38      563.95     16.86 o 
   6   3   0       13.54       13.89      5.19 o 
  -7   4   0       56.39       67.20      9.13 o 
  -6   4   0       11.80       13.20      3.09 o 
  -5   4   0       35.35       41.04      3.65 o 
  -4   4   0      654.76      599.90     18.16 o 
  -3   4   0      640.14      610.41     10.61 o 
  -2   4   0        4.93        0.81      1.08 o 
  -1   4   0      801.47      752.71     14.16 o 
   0   4   0      864.42      866.35     16.16 o 
   1   4   0     1710.86     1697.62     19.77 o 
   2   4   0       29.45       28.96      3.84 o 
   3   4   0      221.39      212.10      9.02 o 
   4   4   0      341.72      347.74     12.54 o 
   5   4   0       16.46       14.37      4.76 o 
   6   4   0       53.79       81.27      9.19 o 
  -7   5   0      439.91      481.92     17.18 o 
  -6   5   0      403.60      403.35     10.00 o 
  -5   5   0     1394.74     1384.58     19.19 o 
  -4   5   0        7.94        8.03      2.21 o 
  -3   5   0      413.14      396.98      5.75 o 
  -2   5   0        4.89        6.79      1.29 o 
  -1   5   0      561.49      606.96     13.40 o 
   0   5   0     2436.76     2501.89     38.10 o 
   1   5   0       39.64       48.39      3.76 o 
   2   5   0     1071.76     1107.04     22.86 o 
   3   5   0       84.67       89.49      6.75 o 
   4   5   0      294.01      306.40     12.81 o 
   5   5   0      101.27      106.67      8.92 o 
  -7   6   0      233.68      237.12     12.37 o 
  -6   6   0      128.06      120.18      8.48 o 
  -5   6   0       49.83       56.06      9.81 o 
  -4   6   0     4000.20     4183.72     43.76 o 
  -3   6   0       76.95       68.27      2.72 o 
  -2   6   0     1870.73     1886.83     22.29 o 
  -1   6   0     1253.30     1304.61     23.99 o 
   0   6   0      507.77      489.65     12.92 o 
   1   6   0      933.07      979.50     15.09 o 
   2   6   0       32.38       33.34      5.40 o 
   3   6   0      637.54      678.30     18.97 o 
   4   6   0      222.43      226.64     11.89 o 
   5   6   0       12.83       18.32      6.43 o 
  -7   7   0        8.05        2.92      5.46 o 
  -6   7   0      131.67      143.26      9.40 o 
  -5   7   0      588.26      602.15     17.51 o 
  -4   7   0      283.96      291.63      7.88 o 
  -3   7   0     1519.09     1597.02     20.81 o 
  -2   7   0       82.96       75.33      5.73 o 
  -1   7   0      702.19      722.66     17.29 o 
   0   7   0      848.84      867.70     14.14 o 
   1   7   0        2.27        3.38      2.73 o 
   2   7   0      498.11      497.05     16.16 o 
   3   7   0        2.88        6.11      4.86 o 
   4   7   0      243.94      263.06     13.51 o 
  -6   8   0        5.70       -1.84      5.35 o 
  -5   8   0      556.30      611.77     18.37 o 
  -4   8   0      572.17      596.05     17.29 o 
  -3   8   0      571.48      567.79     11.33 o 
  -2   8   0      538.06      517.36     10.66 o 
  -1   8   0        1.61       -2.22      3.24 o 
   0   8   0      247.21      243.59      8.40 o 
   1   8   0      215.39      197.42     10.08 o 
   2   8   0      237.20      238.58     12.16 o 
   3   8   0      184.61      198.48     11.73 o 
  -6   9   0      148.94      149.80     10.48 o 
  -5   9   0       10.80        7.67      5.30 o 
  -4   9   0      364.99      402.37     14.91 o 
  -3   9   0      126.57      145.90      9.51 o 
  -2   9   0        4.32        0.60      2.65 o 
   0   9   0       24.00       21.73      3.98 o 
   1   9   0      520.84      538.77     18.05 o 
   2   9   0       18.23       19.08      6.05 o 
  -5  10   0      117.51      137.42     10.81 o 
  -4  10   0        0.08        9.56      5.73 o 
  -3  10   0       30.82       39.18      6.75 o 
  -1  10   0      124.12      122.81      6.25 o 
   0  10   0      247.19      243.18      8.75 o 
  -1 -10   1       11.98       15.02      5.67 o 
   0 -10   1      113.84      117.97      8.81 o 
   3 -10   1      161.69      176.06     10.81 o 
   4 -10   1        0.07       -2.49      5.35 o 
   5 -10   1      153.76      144.88     10.48 o 
  -2  -9   1       34.02       37.77      7.40 o 
  -1  -9   1      425.84      456.95     16.00 o 
   0  -9   1      120.32      120.15      7.57 o 
   1  -9   1      138.61      140.29      5.82 o 
   3  -9   1       64.99       63.44      8.05 o 
   4  -9   1      202.92      224.10     11.67 o 
   5  -9   1       17.11       16.81      6.32 o 
   6  -9   1       74.52       88.73      9.73 o 
  -3  -8   1      401.16      431.07     16.64 o 
  -2  -8   1      213.90      231.07     11.67 o 
  -1  -8   1      156.09      144.07      8.92 o 
   0  -8   1      536.94      552.32     11.21 o 
   1  -8   1       87.23       83.17      6.38 o 
   2  -8   1      120.47       98.52      4.56 o 
   3  -8   1       95.10       96.35      7.46 o 
   4  -8   1      518.79      525.64     16.48 o 
   5  -8   1       15.73       25.83      6.59 o 
   6  -8   1        4.15        0.81      4.76 o 
  -4  -7   1      256.06      263.66     12.97 o 
  -3  -7   1       45.59       40.15      6.43 o 
  -2  -7   1      103.52      117.97      8.32 o 
  -1  -7   1        9.95       12.10      4.16 o 
   0  -7   1      679.61      704.74     12.07 o 
   1  -7   1      470.95      478.41     12.97 o 
   2  -7   1        0.10       -0.78      1.78 o 
   3  -7   1      931.47      913.92     14.16 o 
   4  -7   1       22.06       33.56      5.67 o 
   5  -7   1        7.02        9.84      5.24 o 
   6  -7   1       40.55       55.61      7.94 o 
   7  -7   1       58.85       51.17      8.11 o 
  -5  -6   1      178.30      168.87     10.92 o 
  -4  -6   1      736.79      791.99     21.78 o 
  -3  -6   1       55.82       81.38      7.73 o 
  -2  -6   1       16.35       13.02      3.94 o 
  -1  -6   1      378.47      372.92     11.73 o 
   0  -6   1      473.71      482.08      8.98 o 
   1  -6   1      246.80      236.47      8.16 o 
   2  -6   1     1863.88     1915.74     21.68 o 
   3  -6   1      103.48       95.89      3.21 o 
   4  -6   1      569.63      566.87     10.52 o 
   5  -6   1       56.07       51.61      6.48 o 
   6  -6   1      306.51      307.10     13.13 o 
   7  -6   1      100.65      119.21      9.40 o 
  -5  -5   1      114.60      102.89      8.43 o 
  -4  -5   1      169.56      182.54      9.94 o 
  -3  -5   1       10.34       13.08      4.22 o 
  -2  -5   1      144.51      150.44      7.46 o 
  -1  -5   1      276.72      277.98      9.24 o 
   0  -5   1     3150.89     3267.24     46.85 o 
   1  -5   1      405.48      460.63     10.65 o 
   2  -5   1      116.00       94.20      3.22 o 
   3  -5   1     1077.61     1112.03     11.63 o 
   4  -5   1      100.16      108.74      4.42 o 
   5  -5   1     1014.05     1070.31     19.18 o 
   6  -5   1      107.24      102.67      8.21 o 
   7  -5   1      266.15      307.64     13.73 o 
  -6  -4   1      135.83      136.56      9.73 o 
  -5  -4   1        4.27        1.13      3.94 o 
  -4  -4   1       99.52      102.40      7.51 o 
  -3  -4   1      156.33      134.93      7.46 o 
  -2  -4   1      118.55      164.82      7.19 o 
  -1  -4   1     1989.69     2006.03     31.02 o 
   1  -4   1     1605.22     1585.72     23.89 o 
   2  -4   1       62.42       47.73      1.94 o 
   3  -4   1      725.08      660.35      7.75 o 
   4  -4   1      629.55      614.89      7.77 o 
   5  -4   1        1.91        3.09      4.70 o 
   6  -4   1      197.67      198.13      7.00 o 
   7  -4   1      134.10      135.15      9.89 o 
  -6  -3   1       16.65        3.08      4.65 o 
  -5  -3   1      631.29      645.55     17.94 o 
  -4  -3   1        2.84        5.30      3.19 o 
  -3  -3   1      861.89      877.86     18.27 o 
  -2  -3   1        0.93       -1.46      1.84 o 
  -1  -3   1     2052.93     2251.42     32.64 o 
   0  -3   1     1721.98     1674.18     24.16 o 
   1  -3   1       42.83       41.73      2.46 o 
   2  -3   1      599.79      565.82      6.30 o 
   3  -3   1       14.41       27.69      2.90 o 
   4  -3   1      938.89      940.47     15.20 o 
   5  -3   1      303.37      300.52      7.56 o 
   6  -3   1        8.98        2.48      2.66 o 
   7  -3   1      342.98      359.06     10.09 o 
  -7  -2   1      134.69      123.37      9.29 o 
  -6  -2   1      200.13      188.16     10.11 o 
  -5  -2   1      272.68      259.55     10.65 o 
  -4  -2   1     1228.31     1213.60     23.67 o 
  -3  -2   1      437.09      474.30     11.89 o 
  -2  -2   1     1121.65      999.88     17.40 o 
  -1  -2   1     2648.68     2772.35     37.67 o 
   1  -2   1     1362.23     1397.11     13.94 o 
   2  -2   1       22.15       23.01      1.41 o 
   3  -2   1     1610.91     1618.15     14.45 o 
   4  -2   1       40.27       36.83      2.20 o 
   5  -2   1      668.56      703.25     16.66 o 
   6  -2   1       41.34       41.73      8.08 o 
   7  -2   1      226.81      211.62      7.93 o 
  -7  -1   1        2.72       -3.24      4.22 o 
  -6  -1   1      262.79      260.58     11.46 o 
  -5  -1   1      121.15      121.10      7.51 o 
  -4  -1   1     4682.53     4713.43     66.25 o 
  -3  -1   1     1829.79     1898.22     29.61 o 
  -2  -1   1       59.22       78.03      3.89 o 
  -1  -1   1       81.75       65.82      2.59 o 
   0  -1   1      454.14      485.43      8.00 o 
   1  -1   1        6.49        7.48      0.98 o 
   2  -1   1      251.53      202.12      3.39 o 
   3  -1   1        3.16        5.08      1.06 o 
   4  -1   1     2301.19     2366.34     21.00 o 
   5  -1   1       57.66       51.68      3.12 o 
   6  -1   1      489.39      473.07     10.60 o 
   7  -1   1        1.37       -1.34      3.32 o 
  -7   0   1       72.22       86.41      8.75 o 
  -6   0   1      459.00      412.10     13.89 o 
  -5   0   1     1146.86     1149.70     16.58 o 
  -4   0   1      255.23      243.49      6.11 o 
  -3   0   1      183.78      118.77      4.43 o 
  -2   0   1     4031.81     3827.52     50.63 o 
  -1   0   1     1387.91     1276.94     18.16 o 
   0   0   1     5455.05     5416.69     73.55 o 
   1   0   1      611.88      580.10      5.38 o 
   2   0   1      591.50      561.37      6.06 o 
   3   0   1      698.75      655.68      7.67 o 
   4   0   1      692.78      796.28      9.72 o 
   5   0   1      440.66      401.00      7.20 o 
   6   0   1      221.95      228.21     10.54 o 
   7   0   1      101.41       99.43      9.29 o 
  -7   1   1      417.75      418.26     15.51 o 
  -6   1   1      348.92      360.26      9.17 o 
  -5   1   1        7.79       10.46      2.62 o 
  -4   1   1      695.46      621.84     19.40 o 
  -3   1   1      743.61      825.70     21.18 o 
  -2   1   1      274.77      271.89      4.68 o 
  -1   1   1     1167.10     1147.12     12.75 o 
   0   1   1      592.30      593.26      7.41 o 
   1   1   1     2091.69     2083.50     16.90 o 
   2   1   1       46.90       45.56      2.29 o 
   3   1   1     3236.25     3293.28     34.67 o 
   4   1   1      628.68      627.36     10.74 o 
   5   1   1      228.79      226.31      9.62 o 
   6   1   1      246.44      243.77     11.13 o 
   7   1   1       68.02       61.66      8.05 o 
  -8   2   1      309.31      338.20     15.78 o 
  -7   2   1        1.08        1.86      4.32 o 
  -6   2   1       30.61       18.54      3.32 o 
  -5   2   1       87.21       85.50      4.38 o 
  -4   2   1       89.43      103.58      4.07 o 
  -3   2   1     2655.47     2653.32     30.64 o 
  -2   2   1      129.73      122.94      3.15 o 
  -1   2   1      380.06      371.48      5.27 o 
   0   2   1        3.33        1.73      1.35 o 
   1   2   1        8.35        1.35      0.91 o 
   2   2   1     2294.04     2339.15     25.04 o 
   3   2   1       86.22       87.00      5.35 o 
   4   2   1     1031.33     1046.57     21.89 o 
   5   2   1      408.80      401.02     13.67 o 
   6   2   1       17.51       11.51      5.30 o 
  -8   3   1        2.11       -4.39      3.43 o 
  -7   3   1       91.02      101.31      5.87 o 
  -6   3   1      320.15      298.19      8.40 o 
  -5   3   1      319.18      298.39      7.89 o 
  -4   3   1     2335.94     2437.99     64.17 o 
  -3   3   1      545.70      524.64     10.56 o 
  -2   3   1      261.79      221.52      3.25 o 
  -1   3   1     1177.43     1295.14     14.32 o 
   0   3   1      325.97      268.52      7.46 o 
   1   3   1      453.68      415.26      7.48 o 
   2   3   1      712.02      760.92     16.21 o 
   3   3   1      759.81      763.57     17.45 o 
   4   3   1      357.11      369.03     12.65 o 
   5   3   1      224.90      238.20     11.08 o 
   6   3   1       68.80       71.06      8.27 o 
  -8   4   1       23.28       26.16      4.64 o 
  -7   4   1        0.50       -1.52      2.91 o 
  -6   4   1      119.79      127.21      5.81 o 
  -5   4   1      239.68      235.56      6.76 o 
  -4   4   1      701.98      649.72     10.79 o 
  -3   4   1     1486.71     1476.85     13.50 o 
  -2   4   1      139.02      114.36      7.30 o 
  -1   4   1      909.05      836.25     16.00 o 
   0   4   1       39.77       45.45      3.78 o 
   1   4   1     1976.27     2020.02     23.10 o 
   2   4   1       37.91       41.88      4.59 o 
   3   4   1       26.94       31.29      4.70 o 
   4   4   1      382.80      378.22     13.62 o 
   5   4   1        9.08       10.27      4.92 o 
   6   4   1      314.16      357.47     15.67 o 
  -7   5   1      452.31      471.14     11.79 o 
  -6   5   1      422.75      420.28     11.08 o 
  -5   5   1      498.07      486.86     10.18 o 
  -4   5   1       28.41       28.44      4.54 o 
  -3   5   1      253.60      215.75      3.99 o 
  -2   5   1      180.18      149.81      4.56 o 
  -1   5   1       67.79       51.07      4.43 o 
   0   5   1     1521.82     1504.01     26.48 o 
   1   5   1       16.39       13.90      2.55 o 
   2   5   1      106.39       89.81      6.75 o 
   3   5   1        7.15        8.65      3.89 o 
   4   5   1      125.50      124.34      8.59 o 
   5   5   1      294.33      291.49     13.73 o 
  -7   6   1      508.20      468.35     16.91 o 
  -6   6   1      165.42      172.88      6.84 o 
  -5   6   1      377.26      366.50      9.00 o 
  -4   6   1      970.43      985.64     15.04 o 
  -3   6   1       35.45       31.74      3.06 o 
  -2   6   1      714.80      722.66     11.44 o 
  -1   6   1      243.36      256.20      9.51 o 
   0   6   1      458.24      477.81     13.40 o 
   1   6   1      902.78      973.97     15.51 o 
   2   6   1       36.58       29.99      5.57 o 
   3   6   1      253.27      296.57     12.92 o 
   4   6   1        1.23        0.16      4.70 o 
  -7   7   1       16.03       15.08      6.32 o 
  -6   7   1      212.69      212.43     10.97 o 
  -5   7   1      143.50      149.20      6.19 o 
  -4   7   1       46.21       48.40      4.12 o 
  -3   7   1      836.55      831.51     13.52 o 
  -2   7   1       15.39       15.04      3.51 o 
  -1   7   1     1053.64     1095.31     23.24 o 
   1   7   1        0.77       -1.98      2.55 o 
   2   7   1      141.38      167.84     10.05 o 
   3   7   1       52.01       56.42      7.73 o 
   4   7   1      195.84      230.96     13.13 o 
  -6   8   1       25.93       25.24      6.16 o 
  -5   8   1       14.31       26.70      5.73 o 
  -4   8   1       19.54       22.28      3.60 o 
  -3   8   1      159.78      156.82      6.02 o 
  -2   8   1      783.94      802.18     17.86 o 
  -1   8   1       15.79        7.94      4.11 o 
   0   8   1      355.01      377.83      9.86 o 
   1   8   1      149.18      156.32      7.14 o 
   2   8   1       77.91       95.00      9.08 o 
   3   8   1       14.24       20.80      6.43 o 
  -6   9   1       62.71       83.76      9.46 o 
  -5   9   1      108.47       99.43      8.65 o 
  -4   9   1      117.36      134.02      9.08 o 
  -3   9   1      270.68      256.22      7.99 o 
  -2   9   1       51.76       49.77      6.81 o 
  -1   9   1       94.07       97.65      7.94 o 
   0   9   1        0.00       -3.65      2.88 o 
   1   9   1      194.64      214.66      8.44 o 
   2   9   1        0.37       -1.89      4.59 o 
  -5  10   1       17.27       20.37      6.54 o 
  -4  10   1       22.03       23.29      6.21 o 
  -2  10   1        1.69       -5.89      4.27 o 
  -1  10   1      135.10      115.68      6.36 o 
   0  10   1      226.10      224.92      8.67 o 
   1 -10   2      220.71      185.03      9.46 o 
   3 -10   2      317.63      352.28     15.24 o 
   4 -10   2        4.66       -2.59      5.57 o 
  -2  -9   2      109.51      123.86      9.51 o 
  -1  -9   2       34.21       42.31      6.38 o 
   0  -9   2       36.56       37.61      5.57 o 
   1  -9   2      134.87      121.53      7.73 o 
   2  -9   2      246.67      222.37      9.73 o 
   3  -9   2       31.85       40.53      6.92 o 
   4  -9   2      135.20      140.34     10.11 o 
   5  -9   2      154.17      173.36     11.35 o 
  -3  -8   2      342.56      378.06     15.18 o 
  -2  -8   2       74.69       90.08      8.32 o 
  -1  -8   2      197.40      195.73      9.62 o 
   0  -8   2      709.02      709.46     25.97 o 
   1  -8   2       21.93       22.46      2.46 o 
   2  -8   2       27.32       36.91      4.92 o 
   3  -8   2        6.65        0.70      3.94 o 
   4  -8   2      262.96      261.98     12.00 o 
   5  -8   2      222.25      231.99     12.05 o 
   6  -8   2        0.24       -3.73      5.13 o 
  -4  -7   2      110.06      119.97      9.51 o 
  -3  -7   2       19.30       13.46      5.08 o 
  -2  -7   2      215.32      258.04     10.97 o 
  -1  -7   2      612.57      612.58     15.94 o 
   0  -7   2      661.46      662.86     21.94 o 
   1  -7   2      661.04      603.07     15.56 o 
   2  -7   2      350.15      367.58     10.43 o 
   3  -7   2      637.84      628.25     11.21 o 
   4  -7   2      234.59      247.77     11.02 o 
   5  -7   2       24.12       39.07      6.81 o 
   6  -7   2      201.90      198.43     11.13 o 
   7  -7   2        2.12       -1.13      5.62 o 
  -5  -6   2       16.09       19.45      6.48 o 
  -4  -6   2     1012.35     1070.89     25.56 o 
  -3  -6   2      317.18      329.20     12.27 o 
  -2  -6   2       34.14       38.37      5.24 o 
  -1  -6   2     1065.41     1057.65     21.02 o 
   0  -6   2       20.22       23.22      3.76 o 
   1  -6   2     1921.07     1973.90     34.29 o 
   2  -6   2     1025.82     1051.88     13.67 o 
   3  -6   2      122.21      117.07      4.77 o 
   4  -6   2     1422.29     1409.82     28.32 o 
   5  -6   2      765.11      834.90     21.24 o 
   6  -6   2      280.63      280.19     12.54 o 
   7  -6   2        7.94        5.57      5.94 o 
  -6  -5   2       21.76       16.75      6.59 o 
  -5  -5   2      742.90      717.69     20.64 o 
  -4  -5   2      121.25      113.75      7.84 o 
  -3  -5   2      325.93      358.33     12.10 o 
  -2  -5   2     1930.77     1978.52     32.96 o 
  -1  -5   2      541.67      586.92     13.40 o 
   0  -5   2     3876.81     4221.13     40.77 o 
   1  -5   2      310.07      307.26      5.93 o 
   2  -5   2     1114.72     1187.44     14.11 o 
   3  -5   2     2032.25     2123.47     19.18 o 
   4  -5   2       14.69       12.06      2.89 o 
   5  -5   2     2717.72     2829.37     47.34 o 
   6  -5   2       13.44       12.54      5.51 o 
   7  -5   2       28.44       25.99      7.08 o 
  -6  -4   2      283.25      291.92     13.56 o 
  -5  -4   2      109.90       94.73      7.51 o 
  -4  -4   2      675.56      693.64     18.05 o 
  -3  -4   2      940.87      992.80     20.48 o 
  -2  -4   2      538.39      539.52     12.97 o 
  -1  -4   2     1215.26     1290.83     21.45 o 
   0  -4   2       67.72       58.74      2.42 o 
   1  -4   2     3300.37     3286.31     31.88 o 
   2  -4   2     1201.84     1242.91     13.91 o 
   3  -4   2      513.08      457.06      6.25 o 
   4  -4   2     4972.68     5120.58     53.42 o 
   5  -4   2      103.60      110.53     13.40 o 
   6  -4   2      348.46      348.71     13.40 o 
   7  -4   2       19.77       30.53      6.54 o 
  -7  -3   2       29.91       25.29      6.38 o 
  -6  -3   2      375.13      396.48     15.08 o 
  -5  -3   2      297.94      304.62     12.10 o 
  -4  -3   2       48.57       62.47      5.73 o 
  -3  -3   2     1110.92     1131.63     21.51 o 
  -2  -3   2     1112.76     1127.79     19.78 o 
  -1  -3   2      151.00      181.52      5.57 o 
   0  -3   2     2651.11     2761.82     26.06 o 
   1  -3   2     4224.90     4449.84     41.22 o 
   2  -3   2      320.45      259.82      3.87 o 
   3  -3   2      471.04      514.27      6.49 o 
   4  -3   2      963.32      933.55     16.71 o 
   5  -3   2      521.43      521.89     10.13 o 
   6  -3   2       46.51       38.46      6.67 o 
   7  -3   2      362.95      402.16     15.56 o 
  -7  -2   2      545.96      521.37     18.32 o 
  -6  -2   2       59.49       47.88      6.21 o 
  -5  -2   2      196.38      195.24      9.24 o 
  -4  -2   2      816.34      770.97     17.51 o 
  -3  -2   2      132.89      126.40      5.89 o 
  -2  -2   2       19.21       19.45      2.59 o 
  -1  -2   2     1281.06     1283.21     19.02 o 
   0  -2   2     2451.82     2503.88     23.89 o 
   1  -2   2     1935.35     1994.60     22.07 o 
   2  -2   2      353.62      373.62      4.71 o 
   3  -2   2      313.25      279.32      4.48 o 
   4  -2   2        3.63        6.35      1.48 o 
   5  -2   2      600.51      595.16      8.65 o 
   6  -2   2        1.77       -0.21      4.35 o 
   7  -2   2      119.31      101.81      8.92 o 
  -7  -1   2        0.84       -1.41      4.32 o 
  -6  -1   2      184.87      181.95      9.56 o 
  -5  -1   2      353.18      357.36     12.05 o 
  -4  -1   2     1163.19     1185.83     22.48 o 
  -3  -1   2     2382.61     2465.31     36.58 o 
  -2  -1   2      416.48      440.15      9.35 o 
  -1  -1   2      216.96      238.69      5.19 o 
   0  -1   2      102.30      129.80      3.67 o 
   1  -1   2     1191.72     1190.79     12.22 o 
   2  -1   2     1360.44     1700.70     14.45 o 
   3  -1   2      241.79      239.30      4.64 o 
   4  -1   2     1588.82     1648.64     16.00 o 
   5  -1   2      264.37      256.40      5.61 o 
   6  -1   2      516.89      525.75     16.21 o 
   7  -1   2      100.44       96.75      7.05 o 
  -7   0   2       67.98       88.46      8.86 o 
  -6   0   2      138.88      128.77      8.38 o 
  -5   0   2      840.25      850.95     19.40 o 
  -4   0   2        0.80        2.00      2.65 o 
  -3   0   2     5086.19     5394.21     71.87 o 
  -2   0   2      833.09      742.49     13.08 o 
  -1   0   2     1960.15     2095.12     20.04 o 
   0   0   2     5372.73     5368.17     48.89 o 
   1   0   2     4213.77     4386.37     28.51 o 
   2   0   2       44.81       42.76      1.86 o 
   3   0   2     1192.60     1120.41     11.39 o 
   4   0   2       10.01       16.01      1.90 o 
   5   0   2      380.68      353.08      6.87 o 
   6   0   2      272.92      270.80      8.15 o 
   7   0   2      197.34      218.32     11.51 o 
  -8   1   2       37.27       35.67      7.30 o 
  -7   1   2      592.39      548.06     17.56 o 
  -6   1   2      843.06      826.75     14.63 o 
  -5   1   2       13.36        6.19      2.48 o 
  -4   1   2     3852.57     4041.86     40.86 o 
  -3   1   2      462.94      516.23      8.12 o 
  -2   1   2     4637.38     4737.21     36.23 o 
  -1   1   2     1359.73     1305.99     10.79 o 
   0   1   2      722.34      632.10      9.92 o 
   1   1   2    18436.95    18717.02    118.49 o 
   2   1   2      166.86      171.30      3.29 o 
   3   1   2      205.66      181.46      4.01 o 
   4   1   2      801.79      810.19     12.89 o 
   5   1   2       87.75       93.53      4.90 o 
   6   1   2      396.67      402.91     14.59 o 
  -8   2   2      390.89      389.78     16.00 o 
  -7   2   2      175.30      152.09     12.13 o 
  -6   2   2      261.48      274.40      8.17 o 
  -5   2   2       60.97       61.31      4.15 o 
  -4   2   2     1465.93     1591.68     19.37 o 
  -3   2   2     4173.55     4037.32     39.45 o 
  -2   2   2      459.31      448.22      6.69 o 
  -1   2   2      618.23      637.75     11.76 o 
   0   2   2    52508.78    53505.74    527.04 o 
   1   2   2      236.62      300.06      4.62 o 
   2   2   2     2656.51     2736.70     28.96 o 
   3   2   2        0.44       -0.79      1.97 o 
   4   2   2      501.59      500.57     10.27 o 
   5   2   2      187.63      178.81      9.35 o 
   6   2   2        1.02        5.08      4.81 o 
  -8   3   2        1.29        3.46      3.99 o 
  -7   3   2      871.35      859.33     18.86 o 
  -6   3   2      460.98      438.40     19.24 o 
  -5   3   2      168.29      160.25      5.67 o 
  -4   3   2     1529.73     1573.27     19.33 o 
  -3   3   2     1814.06     1992.78     21.97 o 
  -2   3   2      263.39      238.17      4.85 o 
  -1   3   2      588.00      604.72      8.06 o 
   0   3   2     2987.51     3067.70     50.99 o 
   1   3   2      828.97      805.21     11.56 o 
   2   3   2      577.14      556.08     11.67 o 
   3   3   2      500.88      511.69     14.10 o 
   4   3   2      457.09      484.84     14.75 o 
   5   3   2      205.02      215.78     10.70 o 
   6   3   2      161.86      157.58     10.48 o 
  -8   4   2      205.87      196.54      8.48 o 
  -7   4   2        3.34        2.05      3.39 o 
  -6   4   2       93.73       81.60      4.95 o 
  -5   4   2       13.52        7.20      2.39 o 
  -4   4   2     1376.60     1400.26     18.11 o 
  -3   4   2     1461.82     1424.20     13.05 o 
  -2   4   2        4.31        2.09      1.92 o 
  -1   4   2     2274.99     2225.78     23.35 o 
   0   4   2       26.05       24.80      3.40 o 
   1   4   2     1629.35     1655.60     20.27 o 
   2   4   2        2.71        5.47      2.06 o 
   3   4   2       49.40       38.26      5.30 o 
   4   4   2      313.98      313.48     12.48 o 
   5   4   2        8.08        5.51      4.86 o 
  -8   5   2      274.63      276.55      9.92 o 
  -7   5   2      503.66      487.46     12.02 o 
  -6   5   2        4.49        0.51      2.64 o 
  -5   5   2      174.51      185.87      6.48 o 
  -4   5   2      453.01      440.84     10.38 o 
  -3   5   2      259.36      218.62      3.99 o 
  -2   5   2        2.24        2.06      1.41 o 
  -1   5   2      834.37      776.27     16.97 o 
   0   5   2      101.59       94.41      5.94 o 
   1   5   2       38.38       39.86      3.63 o 
   2   5   2      175.11      179.35      9.08 o 
   3   5   2      163.78      153.96      9.29 o 
   4   5   2       71.73       82.08      8.27 o 
   5   5   2      279.71      287.97     13.83 o 
  -7   6   2      565.36      602.28     22.56 o 
  -6   6   2        5.22        2.57      2.89 o 
  -5   6   2      300.58      283.02      8.02 o 
  -4   6   2      800.66      793.46     13.17 o 
  -3   6   2      104.76       94.35      4.32 o 
  -2   6   2      323.55      314.68      9.27 o 
  -1   6   2        7.54        7.62      3.13 o 
   0   6   2        4.64       -2.00      2.97 o 
   1   6   2      631.62      633.79     12.32 o 
   2   6   2       41.22       35.34      6.00 o 
   3   6   2      248.01      260.68     12.43 o 
   4   6   2       13.18       19.56      6.27 o 
  -7   7   2       43.27       53.07      8.32 o 
  -6   7   2      506.74      517.74     12.03 o 
  -5   7   2      649.47      628.50     17.35 o 
  -4   7   2      125.52      127.40      5.81 o 
  -3   7   2     1174.96     1161.28     16.76 o 
  -2   7   2      201.93      184.22      5.92 o 
  -1   7   2       11.97       14.91      4.00 o 
   0   7   2      358.64      353.58     12.65 o 
   1   7   2       50.96       52.34      4.91 o 
   2   7   2      407.38      419.94     15.67 o 
   3   7   2       12.93       16.21      5.78 o 
  -6   8   2        0.12        3.40      4.81 o 
  -5   8   2      114.46      111.51      5.98 o 
  -4   8   2      902.26      954.36     15.95 o 
  -3   8   2      122.90      119.97      5.50 o 
  -2   8   2      702.49      674.46     18.81 o 
  -1   8   2      104.65       80.41      6.97 o 
   1   8   2      284.43      290.12      9.40 o 
   2   8   2       15.63       14.27      6.21 o 
  -6   9   2       84.68      103.43      9.19 o 
  -5   9   2        5.48        6.05      4.65 o 
  -4   9   2      469.81      501.90     14.51 o 
  -3   9   2      332.66      316.94     13.40 o 
  -2   9   2       22.20       29.18      6.27 o 
  -1   9   2      171.64      169.03     10.43 o 
   0   9   2       12.65       10.74      9.32 o 
   1   9   2       58.08       67.62      6.38 o 
  -3  10   2      284.32      287.70     13.62 o 
  -2  10   2      106.99       88.84      9.29 o 
   0  10   2      125.64      124.18      7.26 o 
   0 -10   3      115.04      103.43      8.00 o 
   1 -10   3        3.50        4.00      3.57 o 
   3 -10   3      162.84      184.38     11.56 o 
   4 -10   3       28.29       41.72      8.27 o 
  -2  -9   3       71.09       85.71      8.65 o 
   0  -9   3        0.04        2.70      3.84 o 
   1  -9   3      359.18      362.33     13.35 o 
   2  -9   3      331.76      311.75     11.94 o 
   3  -9   3      221.19      219.02     11.73 o 
   4  -9   3      356.34      405.89     16.21 o 
   5  -9   3        1.43       -4.32      5.03 o 
  -3  -8   3      257.93      273.33     12.37 o 
  -2  -8   3       65.69       71.33      7.35 o 
  -1  -8   3       30.69       35.77      5.30 o 
   0  -8   3      392.77      397.73     12.16 o 
   1  -8   3        3.36        0.38      3.30 o 
   2  -8   3        3.31        3.46      3.35 o 
   3  -8   3       17.80       27.24      5.89 o 
   4  -8   3      196.09      195.13     10.81 o 
   5  -8   3      285.43      271.71     12.97 o 
   6  -8   3       35.57       39.77      7.51 o 
  -4  -7   3       37.68       52.15      7.19 o 
  -3  -7   3       15.91       12.97      4.70 o 
  -2  -7   3      212.15      232.42     10.05 o 
  -1  -7   3     1035.17      998.26     20.91 o 
   0  -7   3     1089.48     1094.66     20.97 o 
   1  -7   3     1255.34     1264.35     25.45 o 
   2  -7   3      148.54      151.85      7.46 o 
   3  -7   3      357.01      330.74      8.21 o 
   4  -7   3       56.63       69.33      7.78 o 
   5  -7   3      180.94      200.97     10.70 o 
   6  -7   3       29.64       55.44      7.78 o 
  -5  -6   3        3.56        1.46      4.92 o 
  -4  -6   3      617.23      634.96     18.54 o 
  -3  -6   3      836.55      886.24     20.80 o 
  -2  -6   3       81.71       83.71      6.16 o 
  -1  -6   3      778.44      781.56     16.70 o 
   0  -6   3      173.27      147.15      6.00 o 
   1  -6   3      275.79      266.74      4.62 o 
   2  -6   3       75.12       54.10      2.84 o 
   3  -6   3       26.74       26.91      3.11 o 
   4  -6   3     1152.76     1121.74     24.75 o 
   5  -6   3       10.43        5.78      4.86 o 
   6  -6   3       97.20       97.32      8.59 o 
   7  -6   3       77.96       93.92     10.16 o 
  -6  -5   3        3.76        0.70      4.97 o 
  -5  -5   3       75.14       81.87      8.43 o 
  -4  -5   3      125.78      125.21      8.11 o 
  -3  -5   3      814.17      880.94     19.72 o 
  -2  -5   3      381.34      357.25     10.54 o 
  -1  -5   3      923.37      965.67     17.94 o 
   0  -5   3     4143.50     4306.43     42.34 o 
   1  -5   3      124.84       99.70      5.46 o 
   2  -5   3      321.19      278.63      5.23 o 
   3  -5   3      895.00      895.43     15.89 o 
   4  -5   3      375.25      365.25      7.94 o 
   5  -5   3      124.51      138.12      8.59 o 
   6  -5   3       23.54       14.32      5.35 o 
   7  -5   3      131.13      147.47     10.65 o 
  -6  -4   3      117.74      103.27      8.86 o 
  -5  -4   3      290.87      270.57     11.73 o 
  -4  -4   3     1825.96     1862.45     33.56 o 
  -3  -4   3       29.08       37.23      4.65 o 
  -2  -4   3     1360.76     1382.75     23.67 o 
  -1  -4   3        5.12        9.73      2.27 o 
   0  -4   3       36.73       39.45      2.28 o 
   1  -4   3      402.17      354.28      9.40 o 
   2  -4   3     1656.06     1903.07     42.80 o 
   3  -4   3     1070.55     1030.02     10.82 o 
   4  -4   3     1007.09     1002.53     21.40 o 
   5  -4   3      815.35      779.13     19.29 o 
   6  -4   3      523.81      534.44     16.75 o 
   7  -4   3        3.11        1.35      5.19 o 
  -7  -3   3       26.00       14.54      5.89 o 
  -6  -3   3      202.97      175.25     10.21 o 
  -5  -3   3       63.93       60.74      6.65 o 
  -4  -3   3        1.46        4.22      3.03 o 
  -3  -3   3      329.79      294.03      9.29 o 
  -2  -3   3      318.13      347.69      9.13 o 
  -1  -3   3      818.77      718.99     12.65 o 
   0  -3   3     3807.54     3973.75     37.41 o 
   1  -3   3      585.40      567.62     11.73 o 
   2  -3   3      716.47      638.55      6.95 o 
   3  -3   3        6.73        4.84      1.26 o 
   4  -3   3      629.65      641.34     17.59 o 
   5  -3   3      631.87      624.62      8.96 o 
   6  -3   3       12.73        3.62      4.54 o 
   7  -3   3      349.61      370.22     15.08 o 
  -7  -2   3      501.55      481.32     17.29 o 
  -6  -2   3      249.40      230.37     11.24 o 
  -5  -2   3      164.31      145.42      8.00 o 
  -4  -2   3      334.10      316.94     10.38 o 
  -3  -2   3      586.46      569.19     12.97 o 
  -2  -2   3      645.67      851.44     15.24 o 
  -1  -2   3     1071.64     1099.60     12.45 o 
   0  -2   3      703.60      721.59      8.18 o 
   1  -2   3     2711.36     2855.09     40.31 o 
   2  -2   3      294.47      313.26      4.32 o 
   3  -2   3      683.88      623.13      7.51 o 
   4  -2   3       47.09       49.15      2.55 o 
   5  -2   3      476.74      476.14      7.79 o 
   6  -2   3       29.30       28.59      5.94 o 
   7  -2   3       24.56       31.13      6.54 o 
  -7  -1   3        0.73       -3.57      4.49 o 
  -6  -1   3       13.18       15.29      4.92 o 
  -5  -1   3      178.13      173.68      8.48 o 
  -4  -1   3      383.26      348.33     10.59 o 
  -3  -1   3     1708.02     1653.97     26.64 o 
  -2  -1   3       30.24       24.75      2.65 o 
  -1  -1   3     6856.85     7128.51     64.30 o 
   0  -1   3      434.15      397.86      5.18 o 
   1  -1   3     1445.48     1535.20     15.70 o 
   2  -1   3       11.87        6.29      0.99 o 
   3  -1   3      294.90      320.40      5.04 o 
   4  -1   3     1137.32     1159.39     12.58 o 
   5  -1   3       43.88       36.11      3.02 o 
   6  -1   3       90.35       90.57      5.39 o 
  -8   0   3      344.09      350.23     15.35 o 
  -7   0   3      163.70      167.63     10.48 o 
  -6   0   3       70.65       75.17      7.46 o 
  -5   0   3      852.89      837.44     19.18 o 
  -4   0   3      325.45      292.30      9.62 o 
  -3   0   3     3802.48     3916.95     54.25 o 
  -2   0   3     2536.82     2532.48     38.31 o 
  -1   0   3      589.69      582.12      7.16 o 
   0   0   3      210.70      170.04      3.32 o 
   1   0   3      118.21      115.25      2.06 o 
   2   0   3      180.70      169.38      3.21 o 
   3   0   3      663.52      637.69      7.85 o 
   4   0   3      215.67      204.92      4.83 o 
   5   0   3      467.34      498.70      8.39 o 
   6   0   3       47.43       49.91      4.79 o 
   7   0   3      233.59      223.07     11.94 o 
  -8   1   3        2.06       -4.97      3.89 o 
  -7   1   3      314.62      302.83     13.13 o 
  -6   1   3       85.58       98.13      7.51 o 
  -5   1   3       13.84       11.32      2.71 o 
  -4   1   3     6400.31     6656.81     63.71 o 
  -3   1   3     1298.19     1327.02     12.81 o 
  -2   1   3     4376.27     4585.10     69.01 o 
  -1   1   3       21.65       54.78      2.05 o 
   0   1   3     7269.31     7502.44     67.93 o 
   1   1   3     1437.59     1415.81     12.35 o 
   2   1   3        0.35       -0.21      1.01 o 
   3   1   3      193.68      180.47      5.36 o 
   4   1   3      636.40      627.19      9.01 o 
   5   1   3       43.64       49.54      4.39 o 
   6   1   3      239.32      257.31      8.52 o 
  -8   2   3      446.81      433.88     17.02 o 
  -7   2   3        3.87        3.18      3.18 o 
  -6   2   3     1209.69     1228.94     18.72 o 
  -5   2   3      733.47      734.16     24.13 o 
  -4   2   3      293.85      272.20      6.50 o 
  -3   2   3      662.42      550.67     19.56 o 
  -2   2   3      164.09      175.75      2.74 o 
  -1   2   3      533.16      492.32      7.23 o 
   0   2   3     4326.47     4443.51     42.26 o 
   1   2   3     1358.20     1306.06     22.89 o 
   2   2   3     1294.74     1238.02     20.57 o 
   3   2   3       35.79       35.31      5.43 o 
   4   2   3     1033.66     1093.32     16.84 o 
   5   2   3      162.28      165.20      6.88 o 
   6   2   3      195.83      206.00     11.08 o 
  -8   3   3        1.29       -2.89      3.21 o 
  -7   3   3      534.70      550.72     12.53 o 
  -6   3   3      102.58      106.57      6.24 o 
  -5   3   3      154.19      177.61      5.90 o 
  -4   3   3       94.92       73.33      3.65 o 
  -3   3   3      427.93      403.83     20.32 o 
  -2   3   3      192.33      185.31      4.31 o 
  -1   3   3        5.21       13.24      1.57 o 
   0   3   3     1843.25     1892.88     21.11 o 
   1   3   3      181.46      166.81      5.00 o 
   2   3   3      194.57      179.62      4.63 o 
   3   3   3     1285.47     1315.63     18.73 o 
   4   3   3       50.57       55.93      6.48 o 
   5   3   3      334.59      316.61     13.02 o 
   6   3   3       71.53       78.90      9.24 o 
  -8   4   3      305.46      338.10     10.70 o 
  -7   4   3      212.74      223.70      8.54 o 
  -6   4   3       95.99      100.84      5.33 o 
  -5   4   3       64.81       72.58      5.59 o 
  -4   4   3      141.34      124.32      4.73 o 
  -3   4   3     1011.95     1026.33     13.83 o 
  -2   4   3       30.98       33.67      2.54 o 
  -1   4   3      564.26      494.24      7.51 o 
   0   4   3      644.66      650.28     10.61 o 
   1   4   3      477.55      446.20     12.81 o 
   2   4   3      233.83      221.95      8.62 o 
   3   4   3      326.17      319.37     12.05 o 
   4   4   3      414.74      416.15     14.75 o 
   5   4   3        9.12        7.35      4.65 o 
  -8   5   3      107.35       87.59      6.84 o 
  -7   5   3       64.71       77.28      9.78 o 
  -6   5   3       15.52       11.20      3.18 o 
  -5   5   3      149.93      154.49     11.78 o 
  -4   5   3      516.96      502.65      9.78 o 
  -3   5   3      664.28      604.62     10.16 o 
  -2   5   3      261.62      256.61      5.84 o 
  -1   5   3     1494.35     1465.05     30.72 o 
   0   5   3      158.42      142.77      7.67 o 
   1   5   3        5.16        4.77      2.59 o 
   2   5   3      430.54      436.85     10.18 o 
   3   5   3       81.23       83.60      8.11 o 
   4   5   3       29.60       28.15      5.94 o 
  -7   6   3      329.88      372.20     10.85 o 
  -6   6   3       11.89       11.55      5.16 o 
  -5   6   3       24.97       24.24      3.57 o 
  -4   6   3      413.70      394.67      8.84 o 
  -3   6   3      248.36      235.90      6.36 o 
  -2   6   3      366.25      352.08      7.34 o 
  -1   6   3       54.70       57.77      5.84 o 
   0   6   3       46.17       40.15      5.35 o 
   1   6   3      577.40      601.05     29.40 o 
   2   6   3       32.05       32.68      5.27 o 
   3   6   3       85.14       94.73      8.16 o 
   4   6   3        1.66       -3.62      4.22 o 
  -7   7   3       79.74       85.35     17.08 o 
  -6   7   3      608.64      635.56     13.60 o 
  -5   7   3      238.73      244.69      7.85 o 
  -4   7   3      633.67      623.36     11.79 o 
  -3   7   3      440.54      417.27      9.02 o 
  -2   7   3       63.63       55.17      6.05 o 
  -1   7   3      102.09      104.19      7.46 o 
   0   7   3      253.86      231.34     10.81 o 
   1   7   3      134.18      147.42     13.70 o 
   2   7   3      102.25      114.83      8.81 o 
   3   7   3       94.13       85.87      9.51 o 
  -6   8   3        8.93        7.60      3.80 o 
  -5   8   3      425.30      405.00     10.35 o 
  -4   8   3      188.73      169.90      6.51 o 
  -3   8   3      155.65      162.76      9.67 o 
  -2   8   3      421.81      386.65     14.27 o 
  -1   8   3        1.95       -2.27      4.11 o 
   1   8   3      163.56      149.23      7.37 o 
   2   8   3       35.38       35.34      7.13 o 
  -6   9   3      119.69      121.37      9.40 o 
  -5   9   3       30.92       23.96      4.02 o 
  -4   9   3      145.29      130.50      9.62 o 
  -3   9   3       48.05       47.34      7.19 o 
  -2   9   3       80.28       71.55      8.54 o 
  -1   9   3      421.49      384.49     15.62 o 
   0   9   3        0.01       -4.30      3.39 o 
   1   9   3       27.94       32.57      5.01 o 
  -4  10   3       60.47       45.93      7.57 o 
  -3  10   3      180.22      179.25     11.51 o 
  -2  10   3      176.84      149.80     10.92 o 
  -1  10   3      120.22      106.78      9.73 o 
  -1 -10   4        4.02        0.70      4.05 o 
   0 -10   4      653.86      571.51     18.43 o 
   1 -10   4       21.42       24.32      5.57 o 
   3 -10   4      288.01      289.22     14.70 o 
   4 -10   4       36.64       34.10      7.57 o 
  -1  -9   4      520.69      456.20     15.94 o 
   0  -9   4        2.10       -1.89      3.67 o 
   1  -9   4      608.91      548.60     16.97 o 
   2  -9   4      459.88      450.14     15.02 o 
   3  -9   4      177.95      198.59     11.89 o 
   4  -9   4      371.63      395.89     16.21 o 
   5  -9   4        0.49       -5.62      5.67 o 
  -4  -8   4        3.63        2.49      5.03 o 
  -3  -8   4      217.00      222.21     10.97 o 
  -2  -8   4      136.33      153.63      8.70 o 
   0  -8   4      132.93      124.34      8.38 o 
   1  -8   4       21.71       15.29      4.05 o 
   2  -8   4        8.98       16.48      4.32 o 
   3  -8   4      113.75      104.81      5.51 o 
   4  -8   4      124.52      136.93      9.67 o 
   5  -8   4      343.57      342.17     14.97 o 
   6  -8   4      159.22      162.28     11.19 o 
  -4  -7   4       14.54       13.73      5.40 o 
  -3  -7   4        5.71        5.84      4.22 o 
  -2  -7   4      659.70      663.06     16.75 o 
  -1  -7   4      259.55      267.71      9.56 o 
   0  -7   4      687.40      710.50     18.64 o 
   1  -7   4      412.48      427.66     13.40 o 
   2  -7   4        2.51        1.30      3.08 o 
   3  -7   4       24.18       20.66      4.22 o 
   4  -7   4        5.23        3.03      4.43 o 
   5  -7   4      695.78      746.01     21.40 o 
   6  -7   4       50.81       59.55      8.21 o 
  -5  -6   4        2.10        3.94      4.65 o 
  -4  -6   4      223.73      221.18     10.81 o 
  -3  -6   4      609.37      620.96     16.64 o 
  -2  -6   4        0.72       -1.68      2.49 o 
  -1  -6   4      670.04      621.34     13.89 o 
   0  -6   4      273.48      268.42      6.17 o 
   1  -6   4      329.96      323.53     10.70 o 
   2  -6   4      175.77      171.68      7.57 o 
   3  -6   4      154.77      160.16      5.77 o 
   4  -6   4      955.10      930.93     22.43 o 
   5  -6   4       67.68       65.82      7.51 o 
   6  -6   4       19.98       20.26      6.00 o 
  -6  -5   4       57.19       57.39      8.16 o 
  -5  -5   4       95.39       90.57      7.62 o 
  -4  -5   4       12.68        6.43      4.05 o 
  -3  -5   4      762.46      741.20     17.45 o 
  -2  -5   4      623.98      643.82     14.59 o 
  -1  -5   4       29.61       32.97      3.46 o 
   0  -5   4     2357.88     2373.52     31.32 o 
   1  -5   4      251.00      239.39      4.55 o 
   2  -5   4     2069.84     2089.25     34.10 o 
   3  -5   4      759.39      787.87     12.77 o 
   4  -5   4       19.04       20.60      3.21 o 
   5  -5   4      110.51      113.64      8.00 o 
   6  -5   4       75.63       78.95      8.32 o 
  -6  -4   4      522.99      493.97     17.02 o 
  -5  -4   4       13.58       12.05      4.38 o 
  -4  -4   4     3042.53     3099.18     48.96 o 
  -3  -4   4       21.82       21.56      3.67 o 
  -2  -4   4      750.25      733.63     15.02 o 
  -1  -4   4      910.49      836.17     11.45 o 
   0  -4   4      713.50      732.14      9.47 o 
   1  -4   4     7588.78     8181.10    108.24 o 
   2  -4   4      880.38      890.24     17.83 o 
   3  -4   4      362.79      377.99      8.05 o 
   4  -4   4      845.02      857.70     19.72 o 
   5  -4   4      153.62      151.58      8.59 o 
   6  -4   4      539.97      561.19     17.40 o 
   7  -4   4        7.57       15.51      6.54 o 
  -7  -3   4       34.89       31.88      7.08 o 
  -6  -3   4        6.08        2.27      4.22 o 
  -5  -3   4     1269.13     1295.26     26.97 o 
  -4  -3   4       23.06       19.13      4.27 o 
  -3  -3   4     1727.46     1715.03     28.59 o 
  -2  -3   4     2393.14     2567.82     37.23 o 
  -1  -3   4     1472.94     1442.11     16.24 o 
   0  -3   4     3296.35     3596.97     39.15 o 
   1  -3   4      620.30      590.16     12.92 o 
   2  -3   4     2310.00     2396.24     34.02 o 
   3  -3   4      359.81      368.41      8.44 o 
   4  -3   4      236.48      240.66      7.00 o 
   5  -3   4     3054.39     3175.81     35.35 o 
   6  -3   4       23.70       21.67      5.57 o 
   7  -3   4      100.23      112.45      9.08 o 
  -7  -2   4      656.92      623.12     20.05 o 
  -6  -2   4      425.51      381.73     14.05 o 
  -5  -2   4     1369.22     1368.75     27.45 o 
  -4  -2   4      589.92      603.83     15.02 o 
  -3  -2   4       45.76       62.63      4.38 o 
  -2  -2   4      430.10      378.54      6.63 o 
  -1  -2   4      660.63      701.42     11.46 o 
   0  -2   4     1370.80     1381.75     17.54 o 
   1  -2   4     2544.59     2532.21     37.67 o 
   2  -2   4       94.17       90.88      3.36 o 
   3  -2   4      170.86      148.10      3.50 o 
   4  -2   4     1119.16     1165.43     12.71 o 
   5  -2   4      579.35      611.63     11.50 o 
   6  -2   4      205.31      217.13     10.59 o 
  -7  -1   4       50.56       50.31      7.78 o 
  -6  -1   4     1613.90     1602.79     32.05 o 
  -5  -1   4      196.08      195.73      8.97 o 
  -4  -1   4       57.36       46.04      4.92 o 
  -3  -1   4     2077.68     2017.43     31.40 o 
  -2  -1   4      297.84      360.07      6.02 o 
  -1  -1   4       67.19       65.89      2.29 o 
   0  -1   4       55.08       48.53      1.87 o 
   1  -1   4     4299.96     4273.51     32.48 o 
   2  -1   4      161.76      153.33      3.14 o 
   3  -1   4     1169.76     1193.61     18.86 o 
   4  -1   4     1317.48     1326.29     14.11 o 
   5  -1   4        0.09       -0.96      2.06 o 
   6  -1   4       46.58       51.01      6.81 o 
  -8   0   4      203.61      226.86     12.97 o 
  -7   0   4      670.27      627.34     19.24 o 
  -6   0   4      116.65      105.54      7.89 o 
  -5   0   4      297.83      272.68     10.38 o 
  -4   0   4       60.21       45.23      4.81 o 
  -3   0   4     2039.92     2102.55     22.11 o 
  -2   0   4      390.86      397.45     13.19 o 
  -1   0   4      385.97      382.59      5.88 o 
   0   0   4      883.74      798.82      9.88 o 
   1   0   4      796.89      832.04      8.30 o 
   2   0   4      732.31      722.17      8.00 o 
   3   0   4       11.22        7.19      1.45 o 
   4   0   4      564.35      582.23      8.52 o 
   5   0   4      387.77      385.95     11.48 o 
   6   0   4       27.63       18.85      4.19 o 
  -8   1   4       11.36       -0.81      5.08 o 
  -7   1   4      207.19      203.40     10.97 o 
  -6   1   4       65.96       77.65      6.70 o 
  -5   1   4        8.44        4.92      3.51 o 
  -4   1   4     2700.74     2708.77     27.82 o 
  -3   1   4      476.33      524.26      8.57 o 
  -2   1   4      949.85      910.26     28.18 o 
  -1   1   4      107.02      139.05      3.81 o 
   0   1   4     1160.08     1161.68     25.29 o 
   1   1   4     2416.87     2396.75     24.50 o 
   2   1   4      248.84      265.82      3.92 o 
   3   1   4      399.60      389.82      9.12 o 
   4   1   4      120.09      114.04      8.00 o 
   5   1   4       10.34        5.39      2.97 o 
   6   1   4      148.74      147.23      6.97 o 
  -8   2   4      222.25      233.83     12.70 o 
  -7   2   4        9.67       10.92      4.65 o 
  -6   2   4      777.30      747.27     13.78 o 
  -5   2   4      450.42      455.09      9.61 o 
  -4   2   4      856.40      816.72     17.18 o 
  -3   2   4     5260.15     5577.93     42.94 o 
  -2   2   4      141.42      141.70      5.48 o 
  -1   2   4     3516.15     3569.39     59.79 o 
   0   2   4     3617.88     3622.99     35.82 o 
   1   2   4        3.45        9.54      2.32 o 
   2   2   4      388.74      381.91      6.42 o 
   3   2   4        4.53        3.27      2.18 o 
   4   2   4       24.57       19.32      3.32 o 
   5   2   4      125.60      125.06      6.26 o 
   6   2   4      264.95      302.02     13.83 o 
  -8   3   4        2.09        1.29      3.74 o 
  -7   3   4      758.73      759.10     17.00 o 
  -6   3   4      534.60      519.40     11.25 o 
  -5   3   4      214.88      219.67     11.83 o 
  -4   3   4      694.40      691.09     18.08 o 
  -3   3   4      431.48      395.67      5.00 o 
  -2   3   4     3277.39     3443.70     28.29 o 
  -1   3   4       15.12       15.31      1.26 o 
   0   3   4     1396.71     1299.76     16.33 o 
   1   3   4     5295.44     5505.42     55.12 o 
   2   3   4       18.10       11.52      2.17 o 
   3   3   4      190.71      166.20      6.15 o 
   4   3   4       35.58       44.15      4.41 o 
   5   3   4      210.58      203.02     11.13 o 
  -8   4   4      292.72      291.78     10.20 o 
  -7   4   4        3.12        5.53      3.49 o 
  -6   4   4      470.61      490.99     20.40 o 
  -5   4   4       88.53       88.23      4.64 o 
  -4   4   4     1405.06     1463.61     18.97 o 
  -3   4   4     2025.36     2033.94     23.21 o 
  -2   4   4     1037.06     1024.81     10.54 o 
  -1   4   4      245.83      256.92      5.90 o 
   0   4   4     3387.78     3475.81     36.74 o 
   1   4   4       53.98       43.30      3.63 o 
   2   4   4      560.23      523.84      8.83 o 
   3   4   4      147.35      141.50     10.92 o 
   4   4   4      351.49      378.00     14.59 o 
   5   4   4        9.39        4.16      5.08 o 
  -8   5   4       79.01       98.40     10.65 o 
  -7   5   4      599.61      593.76     13.51 o 
  -6   5   4       44.96       32.14      4.12 o 
  -5   5   4      110.56      103.97      6.05 o 
  -4   5   4      188.15      189.51      6.01 o 
  -3   5   4     1901.84     1952.43     23.00 o 
  -2   5   4       65.09       51.86      3.02 o 
  -1   5   4      210.93      177.30      8.27 o 
   0   5   4      747.84      746.65     18.48 o 
   2   5   4      655.87      669.36     17.13 o 
   3   5   4       50.56       40.10      6.16 o 
   4   5   4        1.75        5.57      4.70 o 
  -7   6   4      185.41      189.00      8.08 o 
  -6   6   4       51.75       48.43     11.46 o 
  -5   6   4        9.65        0.68      4.11 o 
  -4   6   4      623.55      604.94     11.31 o 
  -3   6   4      113.57      107.01      4.41 o 
  -2   6   4      126.27      114.29      7.51 o 
  -1   6   4      119.20      120.56      7.84 o 
   0   6   4       74.39       71.93      6.92 o 
   1   6   4      627.49      614.52     16.45 o 
   2   6   4       35.90       39.49      4.68 o 
   3   6   4       74.62       87.76      9.13 o 
  -7   7   4       72.31       64.79      6.18 o 
  -6   7   4      176.48      172.77     12.92 o 
  -5   7   4        6.38        6.08      3.01 o 
  -4   7   4       73.29       73.03      4.65 o 
  -3   7   4      149.46      147.36      9.08 o 
  -2   7   4        3.44       -1.03      3.24 o 
  -1   7   4      269.53      299.59     12.65 o 
   0   7   4        8.77       11.67      4.76 o 
   1   7   4      222.96      214.13     23.07 o 
   2   7   4       37.34       48.71      6.94 o 
   3   7   4        8.58       10.32      6.00 o 
  -6   8   4        4.38        3.14      4.24 o 
  -5   8   4      490.45      479.09     19.24 o 
  -4   8   4      197.07      191.95     11.02 o 
  -3   8   4       18.70       10.54      4.86 o 
  -2   8   4      218.07      232.64     11.73 o 
  -1   8   4       63.47       53.50      7.19 o 
   0   8   4      103.75      117.37      9.19 o 
   1   8   4       62.10       64.10      6.14 o 
   2   8   4       28.53       34.37      7.03 o 
  -5   9   4       33.70       39.45      7.13 o 
  -4   9   4       61.68       57.88      8.38 o 
  -3   9   4      346.77      339.15     14.86 o 
  -2   9   4      200.61      200.43     11.62 o 
  -1   9   4       57.05       64.14      8.59 o 
   0   9   4        0.03       -2.65      3.27 o 
  -3  10   4      221.89      250.79     13.78 o 
  -2  10   4      120.39      119.10      9.94 o 
  -1 -10   5       11.97        6.70      4.54 o 
   0 -10   5      168.57      150.50     10.00 o 
   1 -10   5       36.37       44.42      6.75 o 
   2 -10   5      355.12      364.22     14.59 o 
   3 -10   5       64.81       82.52      9.94 o 
  -2  -9   5       20.27       20.05      5.35 o 
  -1  -9   5       49.19       34.80      6.38 o 
   0  -9   5        1.85        0.43      3.67 o 
   1  -9   5     1118.19     1102.23     26.26 o 
   2  -9   5       13.36       19.40      4.76 o 
   4  -9   5      421.00      461.71     17.83 o 
  -3  -8   5      175.96      202.65     10.59 o 
  -2  -8   5       87.16       68.63      7.57 o 
  -1  -8   5      100.37       96.57      7.78 o 
   0  -8   5       65.43       71.87      7.73 o 
   1  -8   5      234.05      203.51      9.94 o 
   2  -8   5      354.83      389.35     13.40 o 
   3  -8   5        9.72       14.27      4.70 o 
   4  -8   5      242.91      217.24     12.00 o 
   5  -8   5      247.36      227.72     12.54 o 
  -4  -7   5      323.03      337.74     13.40 o 
  -3  -7   5       11.31       11.02      4.32 o 
  -2  -7   5       79.74       78.52      6.11 o 
  -1  -7   5       82.93       71.55      7.24 o 
   0  -7   5      520.83      519.10     15.94 o 
   1  -7   5      477.28      486.67     14.81 o 
   2  -7   5      130.39      143.20      7.67 o 
   3  -7   5      160.25      177.06     13.81 o 
   4  -7   5      173.74      152.98      9.62 o 
   5  -7   5      347.60      339.63     14.54 o 
   6  -7   5       14.04       14.10      6.75 o 
  -5  -6   5      358.77      358.17     14.54 o 
  -4  -6   5      136.64      131.85      8.59 o 
  -3  -6   5     1030.39     1058.40     22.59 o 
  -2  -6   5        7.20        0.70      2.62 o 
  -1  -6   5      294.49      264.83      8.59 o 
   0  -6   5      230.29      229.07      9.56 o 
   1  -6   5      304.96      318.50     11.02 o 
   2  -6   5       15.29       16.75      3.73 o 
   3  -6   5      101.85       82.75      4.80 o 
   4  -6   5      562.06      537.55     11.19 o 
   5  -6   5       63.37       56.42      7.73 o 
   6  -6   5      119.50      128.13      9.78 o 
  -6  -5   5       17.55       12.10      5.13 o 
  -5  -5   5      125.80      121.48      8.43 o 
  -4  -5   5        3.61        6.05      3.94 o 
  -3  -5   5     1362.13     1358.27     25.61 o 
  -2  -5   5      350.63      371.98      8.10 o 
  -1  -5   5      387.93      408.68      8.84 o 
   0  -5   5     1766.93     1746.47     24.21 o 
   1  -5   5     1740.36     1657.70     29.18 o 
   2  -5   5      859.03      855.71     18.86 o 
   3  -5   5      509.52      471.61      9.92 o 
   4  -5   5       76.50       82.41      4.63 o 
   5  -5   5      327.10      338.99     13.13 o 
   6  -5   5       18.51        3.30      5.24 o 
  -6  -4   5      372.72      397.08     15.40 o 
  -5  -4   5       99.93       97.81      7.57 o 
  -4  -4   5     1877.60     1877.85     33.45 o 
  -3  -4   5      215.30      200.70      8.00 o 
  -2  -4   5      199.33      198.01      5.41 o 
  -1  -4   5      582.77      530.73      8.41 o 
   0  -4   5      197.65      228.59      4.35 o 
   1  -4   5     2889.86     2894.54     44.26 o 
   2  -4   5       83.00       99.11      5.94 o 
   3  -4   5      124.80      106.73      7.24 o 
   4  -4   5      369.28      353.34      8.33 o 
   5  -4   5      237.66      228.10     10.43 o 
   6  -4   5      247.13      238.47     11.78 o 
  -7  -3   5       53.05       58.36      8.16 o 
  -6  -3   5       66.71       71.82      7.67 o 
  -5  -3   5       34.45       28.05      5.51 o 
  -4  -3   5       68.27       73.22      6.05 o 
  -3  -3   5     2038.17     2119.46     33.72 o 
  -2  -3   5       28.01       24.27      2.35 o 
  -1  -3   5     3699.29     3783.37     43.50 o 
   0  -3   5     4745.31     4885.32     45.87 o 
   1  -3   5      546.14      576.11     13.62 o 
   2  -3   5      994.35      868.08     18.27 o 
   3  -3   5      111.51      120.83      5.81 o 
   4  -3   5     1232.88     1235.33     17.27 o 
   5  -3   5      283.05      290.95     11.94 o 
   6  -3   5      307.85      312.18     13.19 o 
  -7  -2   5      352.14      356.39     15.08 o 
  -6  -2   5       18.29       16.81      4.86 o 
  -5  -2   5      135.40      122.07      8.00 o 
  -4  -2   5      841.03      872.94     18.97 o 
  -3  -2   5        7.86        7.67      1.83 o 
  -2  -2   5     3111.16     3087.45     31.23 o 
  -1  -2   5      905.41     1016.04     12.12 o 
   0  -2   5     2275.00     2302.72     23.11 o 
   1  -2   5       37.67       60.63      4.92 o 
   2  -2   5        9.08       25.20      2.91 o 
   3  -2   5      430.18      413.19      6.20 o 
   4  -2   5      244.05      236.46     11.86 o 
   5  -2   5     1332.75     1370.62     19.45 o 
  -7  -1   5       45.97       34.31      6.54 o 
  -6  -1   5        3.51        0.05      4.16 o 
  -5  -1   5       24.98       28.32      4.92 o 
  -4  -1   5      101.90       79.29      3.61 o 
  -3  -1   5      533.15      487.61      8.13 o 
  -2  -1   5     3214.25     3314.59     32.73 o 
  -1  -1   5      258.90      212.09      4.34 o 
   0  -1   5      314.39      303.17      5.24 o 
   1  -1   5     1628.40     1514.38     25.67 o 
   2  -1   5      527.88      530.36      6.69 o 
   3  -1   5      381.40      359.35      5.82 o 
   4  -1   5      600.65      618.71      9.89 o 
   5  -1   5        3.08       -1.57      3.84 o 
   6  -1   5        5.23        9.94      5.62 o 
  -8   0   5      165.78      153.69     10.97 o 
  -7   0   5      799.14      758.76     21.45 o 
  -6   0   5       10.88       12.54      4.86 o 
  -5   0   5      220.97      218.40     10.43 o 
  -4   0   5      237.42      205.95      8.00 o 
  -3   0   5     3627.39     3865.04     48.15 o 
  -2   0   5      153.43      182.49      6.81 o 
  -1   0   5       22.52       23.31      2.38 o 
   0   0   5      217.98      180.65      4.49 o 
   1   0   5      682.88      702.89      7.70 o 
   2   0   5      422.42      408.77      5.77 o 
   3   0   5       56.92       52.28      3.49 o 
   4   0   5      664.96      666.87     11.83 o 
   5   0   5      375.88      384.34     12.89 o 
   6   0   5        6.80        5.46      5.67 o 
  -8   1   5       70.16       77.60      9.35 o 
  -7   1   5      198.08      223.40     11.51 o 
  -6   1   5        3.59        4.76      4.16 o 
  -5   1   5      114.09      103.00      7.08 o 
  -4   1   5     1353.43     1237.56     14.85 o 
  -3   1   5       47.15       47.85      2.56 o 
  -2   1   5      402.64      380.72      6.56 o 
  -1   1   5     2266.89     2259.06     23.77 o 
   0   1   5       22.93       36.51      2.50 o 
   1   1   5     2071.45     2145.02     18.31 o 
   2   1   5       42.60       45.74      1.98 o 
   3   1   5      423.74      433.44     17.32 o 
   4   1   5      161.81      162.52      6.08 o 
   5   1   5        2.16       -2.13      3.30 o 
   6   1   5       54.59       57.25     16.16 o 
  -8   2   5      460.17      470.73     17.62 o 
  -7   2   5        2.54        2.22      4.32 o 
  -6   2   5      923.84      924.28     22.37 o 
  -5   2   5      559.57      612.21     11.42 o 
  -4   2   5      217.93      232.14      6.23 o 
  -3   2   5     3858.57     3864.21     44.74 o 
  -2   2   5      764.99      800.24     13.54 o 
  -1   2   5      317.30      333.65     11.10 o 
   0   2   5       52.65       39.69      5.03 o 
   1   2   5      934.11      927.23     30.02 o 
   2   2   5      214.16      211.15      4.91 o 
   3   2   5       16.07       12.67      2.78 o 
   4   2   5      176.74      183.17      6.91 o 
   5   2   5      132.27      126.53      6.53 o 
  -8   3   5       74.88       80.52      9.24 o 
  -7   3   5      728.85      705.52     14.56 o 
  -6   3   5       18.91       18.12      3.52 o 
  -5   3   5      325.37      313.40      7.98 o 
  -4   3   5     1169.51     1226.37     30.18 o 
  -3   3   5       10.66       13.98      1.34 o 
  -2   3   5     3233.58     3224.06     26.38 o 
  -1   3   5       96.53       99.04      6.75 o 
   0   3   5     5608.19     5662.66     55.27 o 
   1   3   5      818.38      829.56     13.13 o 
   2   3   5      229.47      247.19      5.81 o 
   3   3   5      148.29      142.67      6.00 o 
   4   3   5       19.16       21.30      6.13 o 
   5   3   5      163.14      174.22      7.90 o 
  -8   4   5      188.01      155.40      7.80 o 
  -7   4   5      102.67      111.55      6.43 o 
  -6   4   5     1021.27     1059.29     17.47 o 
  -5   4   5       27.75       23.12      3.26 o 
  -4   4   5      545.11      563.96     10.65 o 
  -3   4   5      281.85      250.04      4.42 o 
  -2   4   5      471.01      455.38      6.25 o 
  -1   4   5      130.14      124.11      4.56 o 
   0   4   5      133.63      123.95      4.97 o 
   1   4   5      714.12      679.97     12.28 o 
   2   4   5      263.93      255.41      7.71 o 
   3   4   5      194.78      186.55      7.94 o 
   4   4   5      519.29      539.02     12.99 o 
  -7   5   5      221.73      238.42      8.75 o 
  -6   5   5       28.52       26.95      4.04 o 
  -5   5   5       72.02       75.27      4.79 o 
  -4   5   5       37.83       40.02      3.55 o 
  -3   5   5     1139.93     1107.65     28.10 o 
  -2   5   5       12.19        3.08      3.57 o 
  -1   5   5      296.28      289.30      8.16 o 
   0   5   5      504.47      506.90     10.49 o 
   1   5   5       76.00       75.70      4.70 o 
   2   5   5      269.24      271.33      6.99 o 
   3   5   5      155.64      151.85      9.56 o 
   4   5   5       23.54       22.91      6.05 o 
  -7   6   5      343.55      347.48     10.55 o 
  -6   6   5      113.29      107.45      5.93 o 
  -5   6   5      116.16      120.34      5.70 o 
  -4   6   5      225.45      223.72      6.78 o 
  -3   6   5       16.02       14.54      4.38 o 
  -2   6   5        3.97        5.67      3.62 o 
  -1   6   5       43.48       45.93      6.43 o 
   0   6   5      527.60      476.89     15.67 o 
   1   6   5      171.33      178.56     11.02 o 
   2   6   5        4.12        2.40      3.36 o 
   3   6   5      170.63      192.70     11.62 o 
  -7   7   5        4.58        3.82      3.58 o 
  -6   7   5       47.33       45.34      4.89 o 
  -5   7   5        1.04       -2.02      2.73 o 
  -4   7   5        1.15       -0.81      3.62 o 
  -3   7   5      129.25      122.67      8.75 o 
  -2   7   5       44.63       41.93      6.27 o 
  -1   7   5      512.59      510.78     17.08 o 
   0   7   5        0.63       -6.48      4.32 o 
   1   7   5       73.19       83.02      6.26 o 
   2   7   5       62.58       78.03      8.43 o 
  -6   8   5       22.01       17.54      4.25 o 
  -5   8   5      258.71      258.20     13.40 o 
  -4   8   5       29.56       35.72      6.86 o 
  -3   8   5        3.35        5.62      5.13 o 
  -2   8   5      154.94      150.50     10.21 o 
  -1   8   5       18.52        8.11      5.08 o 
   0   8   5       49.54       60.74      7.89 o 
   1   8   5       44.78       49.73      7.62 o 
  -5   9   5       15.44        2.38      5.57 o 
  -4   9   5      373.00      367.90     16.10 o 
  -3   9   5      144.03      153.20     10.97 o 
  -2   9   5      227.26      193.89     12.05 o 
  -1   9   5       46.55       61.06      8.32 o 
   0   9   5        1.07       -3.20      3.88 o 
   0 -10   6      393.74      365.41     15.29 o 
   1 -10   6       31.40       24.97      5.89 o 
   2 -10   6      174.43      181.84     10.81 o 
  -2  -9   6      114.61      100.67      8.65 o 
  -1  -9   6      560.50      552.06     18.81 o 
   0  -9   6        0.26        3.35      4.43 o 
   1  -9   6      858.16      863.32     23.29 o 
   2  -9   6       66.19       76.79      7.08 o 
   4  -9   6      444.45      485.76     18.86 o 
  -3  -8   6      250.05      233.07     12.21 o 
  -2  -8   6      673.82      632.20     20.21 o 
  -1  -8   6        3.51       10.86      4.70 o 
   0  -8   6     1459.25     1495.47     32.05 o 
   1  -8   6      203.88      196.43     10.48 o 
   2  -8   6      304.26      314.83     12.65 o 
   3  -8   6      150.78      142.07      9.02 o 
   4  -8   6      261.53      282.19     13.73 o 
   5  -8   6      381.02      388.11     16.32 o 
  -4  -7   6      489.25      521.47     16.70 o 
  -3  -7   6       11.93        9.26      3.10 o 
  -2  -7   6      179.85      183.95     10.48 o 
  -1  -7   6      463.75      457.98     15.62 o 
   0  -7   6      192.71      172.55      9.35 o 
   1  -7   6      485.13      508.45     15.67 o 
   2  -7   6      333.62      309.32     12.00 o 
   3  -7   6      214.92      234.80     10.65 o 
   4  -7   6       36.78       28.69      6.70 o 
   5  -7   6      268.40      238.04     12.43 o 
  -5  -6   6      509.30      470.14     16.21 o 
  -4  -6   6       81.98       77.82      6.92 o 
  -3  -6   6      665.96      652.95     12.65 o 
  -2  -6   6        5.75        0.78      2.27 o 
  -1  -6   6     1452.28     1555.62     31.13 o 
   0  -6   6        0.74        0.70      2.70 o 
   1  -6   6      250.01      242.04      9.89 o 
   2  -6   6        3.08        2.38      3.62 o 
   3  -6   6       34.05       29.95      3.97 o 
   4  -6   6      132.66      142.46      6.16 o 
   5  -6   6       83.35       71.28      8.05 o 
   6  -6   6      351.83      354.22     14.86 o 
  -6  -5   6        7.40        5.24      5.30 o 
  -5  -5   6      272.99      254.36     11.67 o 
  -4  -5   6       26.43       24.53      4.70 o 
  -3  -5   6     1001.44     1028.87     15.92 o 
  -2  -5   6      847.95      896.06     13.63 o 
  -1  -5   6      236.51      251.02      5.88 o 
   0  -5   6      806.34      847.60     19.40 o 
   1  -5   6      347.52      332.77     11.29 o 
   2  -5   6      459.64      454.03     13.56 o 
   3  -5   6        3.54        0.02      2.44 o 
   4  -5   6      190.49      177.90      6.43 o 
   5  -5   6      674.97      730.66     20.32 o 
   6  -5   6        3.23       -3.94      4.49 o 
  -6  -4   6      172.45      168.76     10.43 o 
  -5  -4   6      167.10      152.71      8.81 o 
  -4  -4   6      806.88      787.27     16.67 o 
  -3  -4   6       11.72       16.86      2.77 o 
  -2  -4   6      565.92      545.47      9.50 o 
  -1  -4   6      505.81      468.92      8.94 o 
   0  -4   6      219.43      223.13      8.48 o 
   1  -4   6     1830.15     1767.50     31.07 o 
   2  -4   6       12.34       12.65      4.11 o 
   3  -4   6      275.41      296.85      7.60 o 
   4  -4   6      534.46      505.76     10.54 o 
   5  -4   6        3.71        0.38      4.22 o 
   6  -4   6       51.17       63.44      8.21 o 
  -7  -3   6       36.44       42.64      7.78 o 
  -6  -3   6      744.15      701.32     20.10 o 
  -5  -3   6      192.84      176.71      9.40 o 
  -4  -3   6      448.95      469.84      9.76 o 
  -3  -3   6     1638.49     1688.38     20.78 o 
  -2  -3   6      144.45      127.82      4.24 o 
  -1  -3   6      259.62      257.01      6.30 o 
   0  -3   6     2416.82     2437.20     24.77 o 
   1  -3   6      325.73      308.67     10.21 o 
   2  -3   6     3551.78     3558.73     53.93 o 
   3  -3   6      202.41      203.12      6.10 o 
   4  -3   6      419.37      418.72     13.92 o 
   5  -3   6       35.29       41.35      4.25 o 
  -7  -2   6      259.39      258.20     12.86 o 
  -6  -2   6      206.59      207.08     10.92 o 
  -5  -2   6        9.51        2.36      2.24 o 
  -4  -2   6     2584.88     2666.45     29.94 o 
  -3  -2   6      189.63      184.38      5.18 o 
  -2  -2   6     3108.91     2992.75     30.76 o 
  -1  -2   6       15.56       13.24      3.35 o 
   0  -2   6     2650.19     2656.67     26.75 o 
   1  -2   6     3442.88     3503.36     27.40 o 
   2  -2   6       78.83       97.27      2.81 o 
   3  -2   6      896.44      898.83     13.61 o 
   4  -2   6       93.26       88.63      4.64 o 
   5  -2   6       34.69       35.99      6.16 o 
  -7  -1   6      205.16      185.73     11.08 o 
  -6  -1   6      246.22      212.10     10.43 o 
  -5  -1   6      821.04      798.93     14.27 o 
  -4  -1   6      237.91      218.23      9.02 o 
  -3  -1   6     1413.16     1446.37     17.48 o 
  -2  -1   6      707.59      801.60     14.64 o 
  -1  -1   6      443.33      377.38      6.59 o 
   0  -1   6      234.78      269.67      5.33 o 
   1  -1   6     2305.24     2250.45     23.82 o 
   2  -1   6     1406.96     1479.09     14.25 o 
   3  -1   6      172.30      162.68      4.09 o 
   4  -1   6       67.64       66.68      6.00 o 
   5  -1   6      783.29      834.47     21.72 o 
   6  -1   6       31.41       42.31      7.51 o 
  -7   0   6      622.47      568.76     18.54 o 
  -6   0   6      204.24      179.84      9.62 o 
  -5   0   6     2581.10     2591.38     43.12 o 
  -4   0   6      338.54      311.42      6.55 o 
  -3   0   6      981.55      883.94     11.97 o 
  -2   0   6       78.72       69.85      3.08 o 
  -1   0   6        1.29        1.46      1.33 o 
   0   0   6      413.69      359.93      6.66 o 
   1   0   6      319.85      342.92      5.12 o 
   2   0   6      875.42      885.07     10.81 o 
   3   0   6        8.77        5.53      2.23 o 
   4   0   6        2.66        1.80      2.48 o 
   5   0   6      404.95      456.47     16.37 o 
   6   0   6       26.77       21.83      6.27 o 
  -8   1   6       11.17        6.70      5.57 o 
  -7   1   6      390.67      399.24     15.40 o 
  -6   1   6     1783.19     1799.44     34.75 o 
  -5   1   6       18.70       15.40      3.89 o 
  -4   1   6      231.65      219.76      5.33 o 
  -3   1   6      205.69      206.57      5.15 o 
  -2   1   6       17.50        9.83      1.81 o 
  -1   1   6       70.89       86.08      3.73 o 
   0   1   6       98.46       92.91      3.64 o 
   1   1   6     1978.20     2039.17     17.93 o 
   2   1   6       14.29       11.20      1.77 o 
   3   1   6      533.67      528.61     10.47 o 
   4   1   6      250.25      244.72      7.67 o 
   5   1   6       70.94       78.93      7.48 o 
  -8   2   6      168.84      185.84     11.40 o 
  -7   2   6      117.33      105.48      8.65 o 
  -6   2   6      865.27      844.52     21.62 o 
  -4   2   6      571.59      611.61     15.73 o 
  -3   2   6     2315.39     2299.82     25.53 o 
  -2   2   6       76.70       91.97      3.64 o 
  -1   2   6       59.39       44.77      2.89 o 
   0   2   6        3.35        8.33      2.02 o 
   1   2   6       32.96       28.19      2.92 o 
   2   2   6      277.78      264.79      5.76 o 
   3   2   6        8.84       10.28      2.76 o 
   4   2   6      444.49      453.70     11.01 o 
   5   2   6       59.25       52.77      8.92 o 
  -8   3   6      196.17      188.92     11.62 o 
  -7   3   6      460.79      453.01     16.54 o 
  -6   3   6      127.75      106.28      5.65 o 
  -5   3   6      152.13      142.25      5.63 o 
  -4   3   6      663.83      699.34     11.90 o 
  -3   3   6       29.21       26.77      2.48 o 
  -2   3   6     2188.39     2184.39     45.58 o 
  -1   3   6      278.59      269.37      6.48 o 
   0   3   6     1606.05     1673.86     20.99 o 
   1   3   6      568.07      568.65     10.87 o 
   2   3   6       82.85       76.50      3.74 o 
   3   3   6      143.98      143.04     14.54 o 
   4   3   6       43.01       43.55      5.15 o 
  -8   4   6       89.52      103.70     10.43 o 
  -7   4   6      208.15      220.79      8.39 o 
  -6   4   6      716.30      726.07     19.35 o 
  -5   4   6       35.88       33.67      3.73 o 
  -4   4   6      765.57      771.33     12.84 o 
  -3   4   6     1199.85     1220.96     16.34 o 
  -2   4   6      184.65      173.39      5.25 o 
  -1   4   6      996.69      965.10     27.02 o 
   0   4   6      309.21      294.77      9.51 o 
   1   4   6      124.17      119.66      8.57 o 
   2   4   6      243.25      244.34      6.53 o 
   3   4   6      218.83      219.40      8.07 o 
   4   4   6       15.51       23.56      4.49 o 
  -7   5   6      170.17      171.82      7.68 o 
  -6   5   6       73.81       68.61      5.35 o 
  -5   5   6       94.89       98.46      5.03 o 
  -4   5   6        9.24       13.57      2.82 o 
  -3   5   6     1103.65     1113.47     25.13 o 
  -2   5   6      651.59      680.57     16.62 o 
  -1   5   6      116.71      117.42      5.10 o 
   0   5   6      270.06      273.09      8.06 o 
   1   5   6      594.68      532.38     14.70 o 
   2   5   6       80.65       88.20      4.79 o 
   3   5   6       11.02       10.20      3.80 o 
  -7   6   6       67.81       92.53      6.83 o 
  -6   6   6      315.46      294.55      9.16 o 
  -5   6   6      180.54      181.47     10.19 o 
  -4   6   6      427.62      452.90     16.00 o 
  -3   6   6      126.40      122.67      8.32 o 
  -2   6   6      479.82      447.93     15.29 o 
  -1   6   6       12.56        6.59      4.27 o 
   0   6   6       11.46        3.40      4.27 o 
   1   6   6       64.56       76.18      6.57 o 
   2   6   6        7.65        4.81      3.50 o 
   3   6   6       86.74      110.29      9.67 o 
  -7   7   6       77.77       70.15      6.46 o 
  -6   7   6        6.76        7.89      3.74 o 
  -5   7   6        7.87        8.92      4.81 o 
  -4   7   6        2.53       -4.43      4.05 o 
  -3   7   6      563.58      570.38     18.54 o 
  -2   7   6        0.06       -2.32      3.89 o 
  -1   7   6      236.62      219.78     11.89 o 
   0   7   6       31.04       19.45      6.21 o 
   1   7   6       12.97       10.58      4.18 o 
   2   7   6      154.30      146.17     12.43 o 
  -6   8   6        4.99       -2.92      5.24 o 
  -5   8   6       49.09       53.66      7.84 o 
  -4   8   6       29.57       19.56      6.21 o 
  -3   8   6        4.27       10.75      5.62 o 
  -2   8   6       62.28       71.17      8.59 o 
  -1   8   6        9.09        3.08      5.13 o 
   0   8   6       43.74       46.37      7.62 o 
  -4   9   6      197.02      204.54     12.92 o 
  -3   9   6       17.31       22.97      6.70 o 
  -2   9   6       62.40       67.44      8.92 o 
  -1   9   6       26.27       22.37      6.54 o 
   0 -10   7      329.38      322.99     14.91 o 
   1 -10   7       41.05       34.53      7.24 o 
   2 -10   7       66.44       62.85      7.94 o 
  -2  -9   7      253.87      220.05     12.32 o 
  -1  -9   7      270.54      279.11     13.83 o 
   0  -9   7      104.93      112.13      9.35 o 
   1  -9   7      413.50      397.29     15.51 o 
   2  -9   7      112.96      100.89      8.70 o 
  -3  -8   7      335.99      314.45     14.64 o 
  -2  -8   7      202.69      191.03     11.13 o 
  -1  -8   7      218.74      256.52     12.59 o 
   0  -8   7       90.52       92.24      8.27 o 
   1  -8   7      195.98      182.38     10.16 o 
   2  -8   7      985.69      992.69     24.80 o 
   3  -8   7       15.92       19.94      5.84 o 
   4  -8   7      717.32      704.45     22.05 o 
  -4  -7   7      185.57      206.42      7.85 o 
  -3  -7   7       15.74       11.35      4.92 o 
  -2  -7   7      124.52      127.86      9.19 o 
  -1  -7   7       50.58       53.07      6.81 o 
   0  -7   7       71.64       85.54      7.30 o 
   1  -7   7     1195.40     1155.89     26.10 o 
   2  -7   7       39.06       32.59      6.00 o 
   3  -7   7      993.45      966.75     23.83 o 
   4  -7   7       39.22       38.04      7.03 o 
   5  -7   7      181.18      159.95     10.70 o 
  -5  -6   7      332.87      315.51      9.72 o 
  -4  -6   7        1.54       -0.20      2.69 o 
  -3  -6   7      437.87      427.49      9.91 o 
  -2  -6   7       67.00       55.98      6.70 o 
  -1  -6   7       19.64       16.00      4.70 o 
   0  -6   7      153.58      145.69      8.38 o 
   1  -6   7     1055.51     1044.84     23.72 o 
   2  -6   7      446.82      425.50     14.10 o 
   3  -6   7      162.78      136.71      6.25 o 
   4  -6   7      206.97      206.49      7.52 o 
   5  -6   7       26.18       14.37      5.84 o 
  -6  -5   7        0.57       -2.50      2.95 o 
  -5  -5   7      103.98      107.87      8.13 o 
  -4  -5   7       86.19       82.19      6.78 o 
  -3  -5   7      609.67      616.27     11.71 o 
  -2  -5   7      467.66      476.07      9.33 o 
  -1  -5   7      243.57      227.83      9.94 o 
   0  -5   7     1379.79     1427.27     28.05 o 
   1  -5   7      202.54      193.08      9.29 o 
   2  -5   7      110.13       93.43      7.03 o 
   3  -5   7       13.66        4.30      2.98 o 
   4  -5   7        0.88       -0.11      2.78 o 
   5  -5   7      456.46      480.24     16.54 o 
  -6  -4   7      282.55      282.49      9.05 o 
  -5  -4   7       25.30       22.35      6.16 o 
  -4  -4   7      496.86      471.56     10.32 o 
  -3  -4   7      659.07      678.29     12.62 o 
  -2  -4   7      607.65      609.42     10.34 o 
  -1  -4   7      305.70      320.22      6.38 o 
   0  -4   7       15.70       17.45      4.05 o 
   1  -4   7      788.86      787.83     18.64 o 
   2  -4   7       14.72       22.05      4.97 o 
   3  -4   7      212.50      225.26      7.07 o 
   4  -4   7      370.95      362.55      9.19 o 
   5  -4   7       17.17       20.94      6.08 o 
  -7  -3   7       21.60       19.24      6.00 o 
  -6  -3   7      799.02      775.03     21.62 o 
  -5  -3   7       83.65       83.64      4.85 o 
  -4  -3   7      542.66      521.55     10.41 o 
  -3  -3   7     3026.25     3066.83     33.31 o 
  -2  -3   7       69.14       63.99      5.46 o 
  -1  -3   7      168.96      139.31      8.13 o 
   0  -3   7      766.82      760.22     17.67 o 
   1  -3   7       80.03       73.55      6.70 o 
   2  -3   7     1094.20     1078.45     23.07 o 
   3  -3   7      141.57      129.97      5.22 o 
   4  -3   7      286.07      280.38      7.88 o 
   5  -3   7      139.62      137.53      8.81 o 
  -7  -2   7      624.81      609.18     19.72 o 
  -6  -2   7      245.56      242.85     11.35 o 
  -5  -2   7      221.29      219.40     15.24 o 
  -4  -2   7     1454.60     1442.63     19.03 o 
  -3  -2   7      292.57      290.72     10.08 o 
  -2  -2   7     1522.88     1567.56     26.45 o 
  -1  -2   7       83.33       97.20      3.47 o 
   0  -2   7      973.05     1011.10     12.71 o 
   1  -2   7     2311.27     2294.87     38.26 o 
   2  -2   7      400.36      412.00      8.49 o 
   3  -2   7      583.26      551.36     10.42 o 
   4  -2   7        2.82        2.81      4.16 o 
   5  -2   7      589.68      591.40     18.05 o 
  -7  -1   7       53.41       56.90      7.94 o 
  -6  -1   7      111.74      112.56      7.94 o 
  -5  -1   7       92.13       84.63      4.44 o 
  -4  -1   7      301.11      309.88      7.21 o 
  -3  -1   7     1039.86     1040.56     25.07 o 
  -2  -1   7      319.43      332.15      6.71 o 
  -1  -1   7     2738.70     2819.01     46.37 o 
   0  -1   7      662.54      693.45     10.18 o 
   1  -1   7     1770.16     1721.67     19.81 o 
   2  -1   7      424.26      381.25      8.69 o 
   3  -1   7      118.44      102.78      7.13 o 
   4  -1   7      569.44      607.34     17.78 o 
   5  -1   7       76.88       78.25      8.32 o 
  -7   0   7      389.79      374.65     15.24 o 
  -6   0   7       60.54       78.19      7.51 o 
  -5   0   7        9.77       12.27      4.38 o 
  -4   0   7        1.03       -0.32      1.54 o 
  -3   0   7      280.67      261.35     11.19 o 
  -2   0   7     1003.47     1029.65     28.05 o 
  -1   0   7     1073.37     1126.39     21.89 o 
   0   0   7     1420.48     1403.90     17.28 o 
   1   0   7      394.64      383.17      5.75 o 
   2   0   7      513.16      502.33      7.44 o 
   3   0   7        7.37        3.86      2.29 o 
   4   0   7       16.15       14.86      5.40 o 
   5   0   7      631.83      684.62     21.18 o 
  -8   1   7       71.07       66.41      8.38 o 
  -7   1   7      302.49      276.03     12.81 o 
  -6   1   7       78.27       81.65      7.51 o 
  -5   1   7      392.71      366.49     12.70 o 
  -4   1   7       41.87       43.78      3.13 o 
  -3   1   7      100.86       80.36      5.21 o 
  -2   1   7     3204.75     3319.96     34.52 o 
  -1   1   7      167.65      168.07      5.10 o 
   0   1   7      196.21      193.67      5.45 o 
   1   1   7      675.73      603.74     10.55 o 
   2   1   7        0.21       -2.23      1.48 o 
   3   1   7      186.12      184.92      6.48 o 
   4   1   7      103.68      104.46      8.48 o 
   5   1   7      216.44      225.50     12.97 o 
  -8   2   7      180.53      171.47     11.19 o 
  -7   2   7      334.84      297.75     13.35 o 
  -6   2   7      255.26      258.04     11.73 o 
  -5   2   7        6.75        0.38      3.03 o 
  -4   2   7       19.17       16.43      3.84 o 
  -3   2   7     2708.31     2730.51     29.53 o 
  -2   2   7       34.83       34.77      2.96 o 
  -1   2   7      132.83      116.69      4.46 o 
   0   2   7       17.73       11.73      4.40 o 
   1   2   7        2.71        1.33      2.06 o 
   2   2   7      134.15      138.15      4.46 o 
   3   2   7        3.81        2.14      2.84 o 
   4   2   7      496.20      504.69     12.05 o 
  -7   3   7      299.74      319.42     14.21 o 
  -6   3   7      198.71      190.38     10.38 o 
  -5   3   7      419.94      421.02     14.32 o 
  -4   3   7      630.66      631.82     17.18 o 
  -3   3   7      422.94      417.37      8.07 o 
  -2   3   7      808.79      834.15     12.79 o 
  -1   3   7        4.53        1.34      1.83 o 
   0   3   7      100.61       90.84      4.53 o 
   1   3   7      398.39      378.49      9.07 o 
   2   3   7       80.38       75.66      3.97 o 
   3   3   7      174.96      163.50      7.27 o 
   4   3   7        4.59        1.49      4.16 o 
  -7   4   7      267.39      256.85     13.24 o 
  -6   4   7      980.24     1022.33     17.54 o 
  -5   4   7       62.38       70.00     11.32 o 
  -4   4   7      562.14      567.12     10.87 o 
  -3   4   7      773.89      797.18     20.16 o 
  -2   4   7       15.28       14.58      2.62 o 
  -1   4   7      325.55      341.80     17.67 o 
   0   4   7       12.31        8.56      2.74 o 
   1   4   7     1105.78     1085.68     17.56 o 
   2   4   7       99.46       99.88      4.69 o 
   3   4   7       69.07       83.51      5.93 o 
  -7   5   7      249.32      243.07      8.98 o 
  -6   5   7      116.10      124.86      6.54 o 
  -5   5   7      309.54      320.41      8.84 o 
  -4   5   7       14.26        4.16      4.32 o 
  -3   5   7      219.41      208.64     10.54 o 
  -2   5   7      454.98      412.94      9.29 o 
  -1   5   7      126.01      131.47      5.65 o 
   0   5   7     1523.91     1473.28     27.21 o 
   1   5   7       97.17       83.02      5.95 o 
   2   5   7      252.69      259.35      7.43 o 
   3   5   7        5.94        4.01      3.89 o 
  -7   6   7      187.26      185.84      9.24 o 
  -6   6   7      370.28      379.88     12.00 o 
  -5   6   7       96.37       91.43      8.32 o 
  -4   6   7      119.25      130.02      9.51 o 
  -3   6   7        2.06       -4.27      3.89 o 
  -2   6   7      417.12      420.85     15.51 o 
  -1   6   7        4.02        1.43      3.86 o 
   0   6   7       93.89      100.69      8.24 o 
   1   6   7      171.46      182.52      6.52 o 
   2   6   7        3.01       -3.07      3.47 o 
  -6   7   7      140.40      139.91     10.86 o 
  -5   7   7        1.76       -1.62      4.43 o 
  -4   7   7       99.57      102.46      8.75 o 
  -3   7   7      372.24      378.00     15.51 o 
  -2   7   7       20.41       18.37      6.11 o 
  -1   7   7      173.99      167.52     10.65 o 
   0   7   7       17.91        6.70      5.84 o 
   1   7   7      176.31      163.97      8.28 o 
  -5   8   7       26.67       29.61      7.13 o 
  -4   8   7       26.82       25.78      7.13 o 
  -3   8   7       21.82       15.62      6.32 o 
  -2   8   7        2.16       -1.78      5.35 o 
  -1   8   7        9.02        7.57      6.16 o 
   0   8   7      142.95      126.88     10.27 o 
  -2  -9   8      217.77      203.73     12.48 o 
  -1  -9   8      277.64      265.28     14.00 o 
   0  -9   8      135.73      158.17     11.13 o 
   1  -9   8      293.18      273.44     13.46 o 
   2  -9   8       30.02       26.10      6.92 o 
   3  -9   8        3.43       -2.65      4.97 o 
  -3  -8   8      446.13      431.45     17.51 o 
  -2  -8   8        3.35       -0.59      3.94 o 
  -1  -8   8      295.30      319.91     14.59 o 
   0  -8   8      420.77      422.85     16.21 o 
   1  -8   8       51.13       62.90      7.67 o 
   2  -8   8      729.06      755.84     21.89 o 
   3  -8   8       13.67       13.73      6.05 o 
   4  -8   8      122.65      115.43      9.89 o 
  -4  -7   8      471.63      459.11     17.78 o 
  -3  -7   8      106.90      108.46      9.13 o 
  -2  -7   8      576.97      566.11     18.86 o 
  -1  -7   8      424.35      462.41     16.59 o 
   0  -7   8        6.06        3.78      4.32 o 
   1  -7   8     1082.93     1059.76     25.72 o 
   2  -7   8       54.59       49.61      6.92 o 
   3  -7   8       90.06      102.73      8.81 o 
   4  -7   8       99.77      107.38      6.48 o 
  -5  -6   8      113.01       99.73      6.59 o 
  -4  -6   8      178.03      170.49      6.91 o 
  -3  -6   8      265.05      251.60     12.10 o 
  -2  -6   8       82.15       67.28      7.35 o 
  -1  -6   8       11.09        5.84      3.73 o 
   0  -6   8     1258.40     1303.63     28.15 o 
   1  -6   8      859.28      829.23     21.40 o 
   2  -6   8      435.84      473.81     16.00 o 
   3  -6   8        0.75        3.84      3.37 o 
   4  -6   8      213.72      222.31      8.75 o 
  -5  -5   8      436.16      412.00     10.76 o 
  -4  -5   8      401.92      392.10      9.85 o 
  -3  -5   8      350.73      349.59      8.63 o 
  -2  -5   8      476.73      530.01     16.32 o 
  -1  -5   8      235.70      251.17     10.86 o 
   0  -5   8      617.63      639.93     17.72 o 
   1  -5   8        0.98       -2.11      3.78 o 
   2  -5   8       23.08       19.83      5.03 o 
   3  -5   8        2.26       -1.50      5.21 o 
   4  -5   8       46.74       49.66      6.97 o 
   5  -5   8      423.65      423.45     15.83 o 
  -6  -4   8      138.98      140.16      6.64 o 
  -5  -4   8       82.19       70.98      8.97 o 
  -4  -4   8      129.12      116.54      6.54 o 
  -3  -4   8      214.46      212.13      6.55 o 
  -2  -4   8      421.24      444.27     11.16 o 
  -1  -4   8     2380.61     2395.70     40.75 o 
   0  -4   8      161.07      135.42      8.05 o 
   1  -4   8      701.20      672.84     17.99 o 
   2  -4   8       79.95       76.03      6.75 o 
   3  -4   8      257.75      264.17     12.32 o 
   4  -4   8       17.44       18.39      3.84 o 
   5  -4   8       21.94       24.16      6.11 o 
  -6  -3   8      223.42      217.78     11.08 o 
  -5  -3   8      209.01      196.54      7.00 o 
  -4  -3   8      347.99      316.42      8.10 o 
  -3  -3   8     2598.43     2689.07     30.30 o 
  -2  -3   8      210.82      222.62     11.16 o 
  -1  -3   8       77.58       59.93      3.14 o 
   0  -3   8       46.54       49.99      5.62 o 
   1  -3   8        2.73        3.40      3.94 o 
   2  -3   8      661.00      624.53     17.08 o 
   3  -3   8        0.53        2.35      2.65 o 
   4  -3   8      306.19      317.86     12.86 o 
   5  -3   8      153.33      138.77      9.08 o 
  -7  -2   8      213.21      193.35     11.29 o 
  -6  -2   8       16.81       15.13      5.40 o 
  -5  -2   8      639.64      615.70     13.08 o 
  -4  -2   8      565.22      580.55     11.51 o 
  -3  -2   8     1116.74     1116.57     17.32 o 
  -2  -2   8     1592.69     1578.67     49.36 o 
  -1  -2   8       16.46       24.26      3.27 o 
   0  -2   8      973.14      996.69     21.72 o 
   1  -2   8     1605.83     1588.20     30.10 o 
   2  -2   8      180.87      182.53      6.51 o 
   3  -2   8      350.19      345.42     12.86 o 
   4  -2   8        4.22       -2.81      3.73 o 
   5  -2   8       54.56       57.23      7.67 o 
  -7  -1   8       11.07        3.30      5.08 o 
  -6  -1   8     1006.54      997.50     24.43 o 
  -5  -1   8      145.18      148.39      8.32 o 
  -4  -1   8     1091.82     1087.80     20.59 o 
  -3  -1   8      834.90      876.91     13.03 o 
  -2  -1   8      394.23      391.44      7.75 o 
  -1  -1   8      259.75      249.30      6.09 o 
   0  -1   8      308.42      301.14      6.54 o 
   1  -1   8     1046.28     1036.30     22.53 o 
   2  -1   8     1596.36     1603.93     31.29 o 
   3  -1   8        0.88       -2.59      3.30 o 
   4  -1   8      316.06      334.23     13.67 o 
   5  -1   8        4.23       -7.70      5.13 o 
  -7   0   8      216.89      216.97     11.83 o 
  -6   0   8       22.39       21.51      5.08 o 
  -5   0   8        9.44       13.40      4.05 o 
  -4   0   8      412.72      432.83     15.16 o 
  -3   0   8      240.65      242.88      6.23 o 
  -2   0   8     1149.97     1108.73     15.22 o 
  -1   0   8       41.77       39.30      3.07 o 
   0   0   8     1469.21     1502.23     18.82 o 
   1   0   8       62.45       52.67      3.58 o 
   2   0   8      141.32      139.74      8.84 o 
   3   0   8      221.49      217.88     10.75 o 
   4   0   8       12.05        7.84      5.08 o 
   5   0   8       54.23       49.99      8.05 o 
  -7   1   8      837.71      830.58     23.13 o 
  -6   1   8      477.24      472.89     15.89 o 
  -5   1   8      135.60      120.40      7.62 o 
  -4   1   8      203.24      186.32     19.56 o 
  -3   1   8      186.59      176.58      5.45 o 
  -2   1   8        9.60        8.62      2.17 o 
  -1   1   8       33.70       35.04      3.13 o 
   0   1   8      148.51      124.41      4.81 o 
   1   1   8      799.61      774.27     12.85 o 
   2   1   8      213.92      205.17      5.21 o 
   3   1   8      272.37      288.92      8.27 o 
   4   1   8        4.74        3.40      5.35 o 
  -7   2   8       97.24       83.92      8.54 o 
  -6   2   8        3.07        1.78      3.78 o 
  -5   2   8     1202.63     1236.35     26.97 o 
  -4   2   8       56.42       45.66      5.78 o 
  -3   2   8     1063.73     1014.14     14.72 o 
  -2   2   8        0.77       -0.21      1.77 o 
  -1   2   8      179.37      185.81      5.94 o 
   0   2   8        2.35        0.54      2.02 o 
   1   2   8        8.36        8.15      2.69 o 
   2   2   8      468.72      445.82      8.21 o 
   3   2   8       71.93       75.62      5.53 o 
   4   2   8      118.07      128.18     10.21 o 
  -7   3   8      289.99      307.81     14.10 o 
  -6   3   8      359.90      358.55     14.43 o 
  -5   3   8      279.83      263.82     11.67 o 
  -4   3   8      138.55      129.53      8.38 o 
  -3   3   8      301.52      299.43      7.54 o 
  -2   3   8      215.18      240.54      6.81 o 
  -1   3   8        0.24        1.18      1.97 o 
   0   3   8       43.36       47.43      3.97 o 
   1   3   8      263.06      274.07     16.62 o 
   2   3   8       97.05       85.98      5.57 o 
   3   3   8      122.93      112.65      7.00 o 
  -7   4   8       68.00       69.60      8.86 o 
  -6   4   8      730.62      772.59     22.48 o 
  -5   4   8        3.40        2.16      4.32 o 
  -3   4   8      509.19      528.23     16.54 o 
  -2   4   8       51.99       48.95      4.00 o 
  -1   4   8      100.81      103.80      5.08 o 
   0   4   8      193.89      186.73      7.01 o 
   1   4   8      302.58      296.46     12.70 o 
   2   4   8       15.83       12.78      4.25 o 
   3   4   8       31.32       27.66      4.45 o 
  -7   5   8      168.07      145.20     10.59 o 
  -6   5   8      423.88      440.04     17.35 o 
  -5   5   8      239.42      223.77     12.00 o 
  -4   5   8        5.26        6.97      4.27 o 
  -3   5   8      131.33      132.50      8.86 o 
  -2   5   8      611.15      607.78     12.09 o 
  -1   5   8      170.58      164.34      8.78 o 
   0   5   8      644.49      654.20     13.75 o 
   1   5   8       10.20        9.19      4.86 o 
   2   5   8       33.08       39.04      4.27 o 
  -6   6   8      165.62      156.71     10.97 o 
  -5   6   8       17.05       13.29      5.84 o 
  -4   6   8       99.46      103.32      9.08 o 
  -3   6   8       19.56       21.13      6.00 o 
  -2   6   8      274.64      266.63     12.59 o 
  -1   6   8      105.25       93.15      5.71 o 
   0   6   8        6.52        8.72      3.61 o 
   1   6   8        8.49       18.21      3.57 o 
  -6   7   8        4.27       -0.16      5.73 o 
  -5   7   8        0.66       -0.70      4.86 o 
  -4   7   8       98.27       95.59      9.62 o 
  -3   7   8      395.34      340.44     15.08 o 
  -2   7   8       33.09       27.61      6.65 o 
  -1   7   8      104.86      104.94      9.13 o 
   0   7   8        0.31       -3.03      5.24 o 
  -4   8   8       54.47       46.10      8.05 o 
  -3   8   8        5.75        3.03      6.05 o 
  -2   8   8       94.72      121.59     10.81 o 
  -1   8   8       13.81        0.86      5.51 o 
  -1  -9   9      238.60      226.86     13.19 o 
   0  -9   9        3.77        4.86      5.40 o 
   1  -9   9      135.79      114.40     10.97 o 
   2  -9   9      108.58      116.78     11.24 o 
  -3  -8   9      383.59      357.58     16.37 o 
  -2  -8   9       55.67       64.25      8.59 o 
  -1  -8   9       67.55       77.11      9.35 o 
   0  -8   9      299.55      293.38     13.83 o 
   1  -8   9       27.12       24.64      6.65 o 
   2  -8   9      510.22      533.47     18.86 o 
   3  -8   9        5.94        1.13      5.08 o 
  -4  -7   9      289.71      278.46     14.16 o 
  -3  -7   9      126.37      109.21      9.08 o 
  -2  -7   9      950.02     1010.85     27.02 o 
  -1  -7   9       73.97       75.55      8.54 o 
   0  -7   9      544.29      564.00     18.48 o 
   1  -7   9      379.26      416.69     15.89 o 
   2  -7   9       56.93       56.04      7.73 o 
   3  -7   9      162.01      151.29      7.24 o 
   4  -7   9       60.37       53.85      5.58 o 
  -5  -6   9       18.64       14.54      5.19 o 
  -4  -6   9       64.23       79.60      8.54 o 
  -3  -6   9      163.30      195.62     11.13 o 
  -2  -6   9       33.34       30.26      5.73 o 
  -1  -6   9      226.12      274.73     12.37 o 
   0  -6   9       11.20       13.94      4.86 o 
   1  -6   9     1235.60     1221.28     28.10 o 
   2  -6   9      901.91      876.35     23.45 o 
   3  -6   9       39.68       37.93      8.57 o 
   4  -6   9      732.65      709.95     14.86 o 
  -5  -5   9      289.08      274.69      8.93 o 
  -4  -5   9       67.51       79.17      5.23 o 
  -3  -5   9      282.72      302.19     12.92 o 
  -2  -5   9      117.60      110.56      7.84 o 
  -1  -5   9      789.81      849.76     21.72 o 
   0  -5   9       89.64      104.24      7.84 o 
   1  -5   9       73.53       69.39      7.57 o 
   2  -5   9      117.55      110.46      8.48 o 
   3  -5   9      640.88      604.57     12.85 o 
   4  -5   9       59.10       54.52      5.17 o 
  -6  -4   9      177.37      149.90      9.94 o 
  -5  -4   9       55.04       56.91      4.81 o 
  -4  -4   9        6.20        2.24      2.42 o 
  -3  -4   9      196.18      187.68      6.29 o 
  -2  -4   9      683.04      677.43     18.10 o 
  -1  -4   9       57.33       59.66      6.48 o 
   0  -4   9     1024.72      967.03     22.70 o 
   1  -4   9      955.95      969.56     23.34 o 
   2  -4   9       93.36       80.63      7.40 o 
   3  -4   9      403.33      394.63      9.99 o 
   4  -4   9        6.86        8.54      5.08 o 
  -6  -3   9      207.20      207.29     11.13 o 
  -5  -3   9      105.25      114.55      5.54 o 
  -4  -3   9       55.84       57.13      4.35 o 
  -3  -3   9     1524.14     1557.35     20.34 o 
  -2  -3   9      181.92      195.20     12.51 o 
  -1  -3   9      502.09      472.57     14.59 o 
   0  -3   9      346.15      374.38     13.13 o 
   1  -3   9       17.10        9.13      4.32 o 
   2  -3   9      485.22      467.22     15.24 o 
   3  -3   9      159.50      154.33      9.51 o 
   4  -3   9       98.73      112.02      8.65 o 
   5  -3   9      100.08      102.13      8.81 o 
  -7  -2   9      303.64      320.72     14.54 o 
  -6  -2   9       27.83       30.80      6.27 o 
  -5  -2   9      164.47      162.08      7.65 o 
  -4  -2   9      240.64      238.14      6.94 o 
  -3  -2   9        4.45        5.35      3.05 o 
  -2  -2   9     1320.55     1311.09     28.07 o 
  -1  -2   9        5.28        7.51      3.94 o 
   0  -2   9      359.61      365.19     12.75 o 
   1  -2   9      467.30      462.36     14.70 o 
   2  -2   9      342.66      318.07     12.54 o 
   3  -2   9      117.45      114.94      8.21 o 
   4  -2   9       24.17       15.78      5.78 o 
  -7  -1   9        4.33        0.00      4.92 o 
  -6  -1   9     1528.52     1550.86     32.53 o 
  -5  -1   9        8.58        4.43      3.89 o 
  -4  -1   9     1474.57     1427.68     19.28 o 
  -3  -1   9     1217.42     1273.65     21.62 o 
  -2  -1   9      298.23      303.91      7.21 o 
  -1  -1   9      552.04      537.54      9.76 o 
   0  -1   9       16.86       15.24      4.43 o 
   1  -1   9      363.61      352.12     12.92 o 
   2  -1   9      447.17      452.41     15.08 o 
   3  -1   9        6.70        8.59      4.54 o 
   4  -1   9      172.39      157.36     10.32 o 
  -7   0   9      352.39      384.27     15.56 o 
  -6   0   9        0.56       -0.05      4.05 o 
  -5   0   9      129.13      115.43      7.57 o 
  -4   0   9      116.56      114.43      5.89 o 
  -3   0   9      635.67      647.89     14.19 o 
  -2   0   9     1208.46     1235.05     17.11 o 
  -1   0   9      619.46      642.88     11.16 o 
   0   0   9      783.12      794.92     12.72 o 
   1   0   9       87.85       75.71      6.70 o 
   2   0   9      381.21      362.17     13.83 o 
   3   0   9      249.51      245.17     11.83 o 
   4   0   9       68.72       54.96      7.94 o 
  -7   1   9      376.07      392.27     15.67 o 
  -6   1   9       89.04       87.71      7.78 o 
  -5   1   9      603.55      623.23     17.83 o 
  -4   1   9      145.03      169.74      8.86 o 
  -3   1   9       19.79       19.98      3.06 o 
  -2   1   9      561.39      565.27     10.68 o 
  -1   1   9      562.08      582.37     10.91 o 
   0   1   9       37.88       35.53      7.67 o 
   1   1   9      615.89      614.93     11.74 o 
   2   1   9       13.83       11.12      2.37 o 
   3   1   9      212.83      233.12     12.32 o 
   4   1   9       35.49       44.10      7.78 o 
  -7   2   9       44.99       58.79      8.05 o 
  -6   2   9      249.77      246.58     11.89 o 
  -5   2   9       38.36       30.48      5.24 o 
  -4   2   9      210.69      212.80      9.94 o 
  -3   2   9      297.56      284.19      7.50 o 
  -2   2   9       26.27       26.00      3.54 o 
  -1   2   9      711.96      726.06     12.82 o 
   0   2   9      117.27      101.31      5.89 o 
   1   2   9      322.09      307.18      8.54 o 
   2   2   9      357.04      358.72      8.21 o 
   3   2   9      140.95      117.75      9.56 o 
  -7   3   9      217.51      227.88     12.70 o 
  -6   3   9       11.53       18.10      5.67 o 
  -5   3   9      577.11      583.78     18.10 o 
  -4   3   9       21.57       26.70      5.57 o 
  -3   3   9       82.87       77.71      6.75 o 
  -2   3   9     1107.72     1088.56     16.71 o 
  -1   3   9       15.25       11.90      9.97 o 
   0   3   9      126.99      131.09      5.98 o 
   1   3   9       70.71       66.63      5.27 o 
   2   3   9      108.16      120.27      9.02 o 
   3   3   9       16.88       14.10      4.09 o 
  -7   4   9       10.75        3.30      5.46 o 
  -6   4   9      322.03      318.23     14.32 o 
  -5   4   9       99.06       98.57      8.54 o 
  -4   4   9      210.30      208.16     11.24 o 
  -3   4   9      480.26      504.94     16.81 o 
  -2   4   9      114.13      115.06      5.59 o 
  -1   4   9       68.17       81.79      4.97 o 
   0   4   9      156.55      136.58      6.44 o 
   1   4   9      108.22      107.48      6.26 o 
   2   4   9        1.74       -2.11      2.70 o 
  -7   5   9       85.84       86.41     10.00 o 
  -6   5   9      563.27      532.93     19.56 o 
  -5   5   9      255.01      267.65     13.51 o 
  -4   5   9       26.29       33.40      6.11 o 
  -3   5   9      361.12      371.57     15.02 o 
  -2   5   9      287.16      254.39     23.75 o 
  -1   5   9      139.15      136.46      6.47 o 
   0   5   9      105.43      114.70     14.29 o 
   1   5   9        0.57        0.86      4.86 o 
  -6   6   9      285.52      300.13     15.46 o 
  -5   6   9        4.98        3.19      5.30 o 
  -4   6   9      149.89      140.83     10.21 o 
  -3   6   9        2.92       -2.92      4.81 o 
  -2   6   9      155.99      178.54     11.29 o 
  -1   6   9       46.81       47.90      5.16 o 
   0   6   9       46.71       39.88      5.20 o 
   1   6   9      314.65      313.88      9.02 o 
  -5   7   9       57.76       60.85      9.02 o 
  -4   7   9      151.91      137.31     10.75 o 
  -3   7   9      134.06      126.78     10.54 o 
  -2   7   9        0.55       -6.65      4.43 o 
  -1   7   9       67.42       71.93      9.19 o 
  -2  -8  10        0.75        4.65      4.97 o 
  -1  -8  10       99.78      109.00     10.86 o 
   0  -8  10      511.70      555.20     19.94 o 
   1  -8  10       63.73       72.14      9.46 o 
   2  -8  10      455.42      449.66     18.21 o 
  -3  -7  10       55.49       44.91      7.78 o 
  -2  -7  10      579.50      557.52     19.62 o 
  -1  -7  10      100.20      100.35      8.59 o 
   0  -7  10      561.97      585.51     19.83 o 
   1  -7  10      359.25      357.14     15.51 o 
   2  -7  10      158.93      145.15     10.43 o 
   3  -7  10       54.09       58.68      6.03 o 
  -4  -6  10       66.03       78.25      9.02 o 
  -3  -6  10      400.92      446.85     17.02 o 
  -2  -6  10       69.30       70.47      8.32 o 
  -1  -6  10      923.18      939.57     24.75 o 
   0  -6  10      105.04      104.02      8.48 o 
   1  -6  10      507.36      531.42     18.21 o 
   2  -6  10      517.47      559.63     19.13 o 
   3  -6  10       36.78       30.02      4.99 o 
  -5  -5  10      274.73      281.38     13.35 o 
  -4  -5  10      359.35      366.28     14.91 o 
  -3  -5  10      357.95      368.82     14.54 o 
  -2  -5  10      558.10      557.90     17.62 o 
  -1  -5  10       26.83       20.10      5.24 o 
   0  -5  10       39.50       32.48      6.00 o 
   1  -5  10      245.63      252.15     12.43 o 
   2  -5  10      291.08      277.92     13.19 o 
   3  -5  10       67.68       77.10      5.90 o 
   4  -5  10       14.89       12.48      5.30 o 
  -5  -4  10       18.88       16.68      3.67 o 
  -4  -4  10      351.51      351.58     13.78 o 
  -3  -4  10      111.92      102.40      7.73 o 
  -2  -4  10      349.92      332.18     12.92 o 
  -1  -4  10       62.32       53.12      6.65 o 
   0  -4  10      258.83      264.68     12.10 o 
   1  -4  10      491.22      513.42     16.91 o 
   2  -4  10       98.07       99.11      8.05 o 
   3  -4  10       52.73       63.12      8.05 o 
   4  -4  10       12.02       15.78      6.05 o 
  -6  -3  10      281.65      292.40     13.35 o 
  -5  -3  10      586.42      592.59     16.64 o 
  -4  -3  10       40.68       31.97      7.03 o 
  -3  -3  10      704.33      739.59     12.84 o 
  -2  -3  10       95.96       91.11      7.40 o 
  -1  -3  10       80.39       83.92      7.40 o 
   0  -3  10      465.06      450.63     15.29 o 
   1  -3  10       97.14       93.65      7.67 o 
   2  -3  10       59.55       55.98      7.57 o 
   3  -3  10      209.72      181.79     10.54 o 
   4  -3  10      117.24      122.45      9.08 o 
  -6  -2  10        0.80        0.05      4.16 o 
  -5  -2  10      111.44      111.48      7.67 o 
  -4  -2  10       29.82       27.35      3.40 o 
  -3  -2  10      149.34      141.02      6.84 o 
  -2  -2  10      716.35      715.69     18.48 o 
  -1  -2  10     1059.15     1054.30     23.94 o 
   0  -2  10      251.29      235.34     11.08 o 
   1  -2  10      316.75      305.97     12.43 o 
   2  -2  10      276.13      258.41     11.89 o 
   3  -2  10      145.86      154.50     10.00 o 
   4  -2  10        3.72        3.08      5.57 o 
  -7  -1  10       65.82       79.92      8.92 o 
  -6  -1  10      755.64      774.59     21.62 o 
  -5  -1  10        1.03        1.46      3.35 o 
  -4  -1  10      793.80      776.83     20.13 o 
  -3  -1  10      952.12     1012.87     20.75 o 
  -2  -1  10       46.04       50.19      4.05 o 
  -1  -1  10      492.57      481.86     15.18 o 
   0  -1  10       87.16       73.33      7.51 o 
   1  -1  10      371.67      378.22     14.05 o 
   2  -1  10      167.79      180.76     10.11 o 
   3  -1  10       19.31       23.45      6.00 o 
   4  -1  10      100.88      110.08      9.46 o 
  -7   0  10       72.85       73.82      8.65 o 
  -6   0  10       69.49       76.25      7.84 o 
  -5   0  10      445.69      450.20     15.02 o 
  -4   0  10       58.80       62.42      4.57 o 
  -3   0  10     1563.46     1610.92     21.38 o 
  -2   0  10      876.68      904.03     14.51 o 
  -1   0  10      693.32      734.64     12.67 o 
   0   0  10      501.03      493.32     15.51 o 
   1   0  10      135.74      131.04      8.86 o 
   2   0  10      240.78      237.99     11.89 o 
   3   0  10      187.84      171.25     10.59 o 
  -7   1  10      151.97      140.83     10.27 o 
  -6   1  10      302.23      309.80     13.62 o 
  -5   1  10        4.00        5.67      4.11 o 
  -4   1  10      349.20      365.25     13.24 o 
  -3   1  10       78.38       76.45      4.60 o 
  -2   1  10      795.06      859.93     14.35 o 
  -1   1  10        9.22        5.03      3.78 o 
   0   1  10       22.08       29.19      3.66 o 
   1   1  10      333.63      331.47     13.29 o 
   2   1  10      181.13      163.58     10.48 o 
   3   1  10       32.49       27.99      6.97 o 
  -7   2  10       23.33       32.59      6.32 o 
  -6   2  10      221.15      223.56     11.73 o 
  -5   2  10       27.55       29.78      5.51 o 
  -4   2  10        1.36        4.32      4.16 o 
  -3   2  10       86.78       98.68      5.09 o 
  -2   2  10        0.14       -3.57      2.38 o 
  -1   2  10       56.78       53.08      4.54 o 
   0   2  10      142.89      128.91      5.83 o 
   1   2  10       94.78       84.55      5.46 o 
   2   2  10      151.52      134.39     10.05 o 
   3   2  10        1.64       -7.03      4.86 o 
  -7   3  10      647.99      658.90     21.99 o 
  -6   3  10      175.25      143.04      9.84 o 
  -5   3  10        1.86        2.22      4.43 o 
  -4   3  10       36.52       41.93      6.48 o 
  -3   3  10       22.03       28.21      5.67 o 
  -2   3  10       56.69       70.39      4.82 o 
  -1   3  10        1.17       -0.80      2.58 o 
   0   3  10      127.48      143.37      6.57 o 
   1   3  10       61.69       64.87      5.60 o 
   2   3  10        0.37       -2.14      2.55 o 
  -6   4  10       51.91       50.31      7.73 o 
  -5   4  10      116.09      108.08      8.86 o 
  -4   4  10        4.09        2.97      4.70 o 
  -3   4  10      137.24      130.77      9.40 o 
  -2   4  10       43.13       45.23      4.37 o 
  -1   4  10       81.08       91.49      9.75 o 
   0   4  10       44.34       35.19      4.83 o 
   1   4  10       36.86       41.66      7.35 o 
   2   4  10       52.82       62.97     10.94 o 
  -6   5  10       20.34       20.70      6.86 o 
  -5   5  10      210.19      225.07     12.92 o 
  -4   5  10       13.33        7.35      5.57 o 
  -3   5  10      374.10      389.08     15.78 o 
  -2   5  10       85.38       92.78      9.51 o 
  -1   5  10       42.59       50.97      5.39 o 
   0   5  10        1.12       -0.75      3.42 o 
   1   5  10        2.32       -3.16      3.15 o 
  -5   6  10       24.12       19.72      7.13 o 
  -4   6  10      270.06      280.62     14.54 o 
  -3   6  10        7.62        4.97      5.73 o 
  -2   6  10       95.45      108.35     10.54 o 
  -1   6  10       15.38       13.45      4.37 o 
   0   6  10      151.04      136.88     10.75 o 
  -4   7  10       99.78      112.67     10.27 o 
  -3   7  10       37.39       41.29      8.59 o 
  -1  -8  11       54.23       57.17      9.13 o 
   0  -8  11       71.82       72.20     10.21 o 
   1  -8  11        6.36        6.21      6.81 o 
  -3  -7  11       17.67       21.99      6.54 o 
  -2  -7  11      552.66      567.89     20.26 o 
  -1  -7  11      180.32      191.30     11.89 o 
   0  -7  11      149.65      160.12     11.51 o 
   1  -7  11       99.98       96.51     10.05 o 
   2  -7  11        6.13        7.89      5.94 o 
  -4  -6  11       96.73      113.70      9.78 o 
  -3  -6  11      288.56      276.46     13.56 o 
  -2  -6  11       46.20       46.80      7.40 o 
  -1  -6  11      474.61      458.74     17.35 o 
   0  -6  11       10.46        1.62      4.97 o 
   1  -6  11      291.95      290.78     14.05 o 
   2  -6  11      444.30      459.17     17.72 o 
   3  -6  11       29.05       21.48      5.51 o 
  -5  -5  11       55.18       39.66      7.08 o 
  -4  -5  11      102.93      106.35      8.86 o 
  -3  -5  11      290.49      267.06     12.65 o 
  -2  -5  11      918.61      886.02     24.05 o 
  -1  -5  11       22.73       30.64      6.27 o 
   0  -5  11      528.00      557.52     18.75 o 
   1  -5  11       12.83       10.59      5.89 o 
   2  -5  11      499.32      456.57     17.13 o 
   3  -5  11      155.48      147.26     10.65 o 
  -5  -4  11        2.12        1.41      4.49 o 
  -4  -4  11      233.88      220.96     11.40 o 
  -3  -4  11        1.25       -0.16      4.11 o 
  -2  -4  11      148.27      170.76      9.94 o 
  -1  -4  11        4.40        3.67      4.22 o 
   0  -4  11      247.07      247.01     12.10 o 
   1  -4  11      943.94      950.71     24.80 o 
   2  -4  11      269.01      266.79     12.75 o 
   3  -4  11      109.05      118.35      9.73 o 
  -6  -3  11      382.03      420.58     15.94 o 
  -5  -3  11      443.58      453.04     10.97 o 
  -4  -3  11        2.93        1.46      4.00 o 
  -3  -3  11      332.86      349.04     13.51 o 
  -2  -3  11        0.48        0.11      3.73 o 
  -1  -3  11     1145.30     1095.58     25.83 o 
   0  -3  11       49.21       58.09      7.35 o 
   1  -3  11      259.88      240.80     11.73 o 
   2  -3  11       64.99       64.63      7.89 o 
   3  -3  11       49.65       41.77      7.13 o 
  -6  -2  11       36.85       36.31      6.59 o 
  -5  -2  11      124.01      113.75      8.21 o 
  -4  -2  11       57.47       37.57      5.67 o 
  -3  -2  11       54.30       44.31      6.27 o 
  -2  -2  11      675.83      716.83     19.45 o 
  -1  -2  11       95.01       93.92      7.94 o 
   0  -2  11      957.49      996.80     24.21 o 
   1  -2  11      185.10      194.22     10.81 o 
   2  -2  11        4.76        9.89      5.30 o 
   3  -2  11      233.16      235.99     12.32 o 
  -6  -1  11      459.03      460.30     16.54 o 
  -5  -1  11       17.70       15.94      4.81 o 
  -4  -1  11      267.26      271.06      7.91 o 
  -3  -1  11      543.32      564.64     11.41 o 
  -2  -1  11        4.41        4.54      4.05 o 
  -1  -1  11      601.65      591.46     17.35 o 
   0  -1  11       48.91       51.34      7.13 o 
   1  -1  11       29.50       32.96      6.43 o 
   2  -1  11      170.94      167.74     10.21 o 
   3  -1  11      147.36      134.18      9.89 o 
  -6   0  11      112.85      114.24      8.92 o 
  -5   0  11      354.18      363.84     14.00 o 
  -4   0  11        2.13        4.70      3.89 o 
  -3   0  11      356.95      391.41      9.55 o 
  -2   0  11      564.96      559.59     19.32 o 
  -1   0  11      245.78      250.85     11.40 o 
   0   0  11      203.35      223.88     11.24 o 
   1   0  11       39.55       42.10      6.54 o 
   2   0  11      420.94      404.16     16.05 o 
   3   0  11       44.48       48.36      7.89 o 
  -6   1  11      584.06      568.60     18.86 o 
  -5   1  11        2.86        3.46      4.65 o 
  -4   1  11      806.12      826.52     21.51 o 
  -3   1  11       87.68       94.69      5.92 o 
  -2   1  11      688.68      711.03     13.35 o 
  -1   1  11      133.52      136.64      6.01 o 
   0   1  11       51.55       60.69      7.35 o 
   1   1  11      288.24      273.33     12.75 o 
   2   1  11       31.57       19.72      6.16 o 
  -6   2  11      113.14      102.46      8.75 o 
  -5   2  11       34.60       38.10      6.59 o 
  -4   2  11       86.29       81.65      7.35 o 
  -3   2  11      205.88      188.80     20.80 o 
  -2   2  11      113.60      108.14      5.50 o 
  -1   2  11      276.40      288.73      8.65 o 
   0   2  11      201.28      199.49      7.56 o 
   1   2  11       81.99       79.71      9.02 o 
   2   2  11      145.23      127.42     10.05 o 
  -6   3  11       22.07       32.10      6.97 o 
  -5   3  11      635.28      693.86     21.45 o 
  -4   3  11       16.60       21.35      5.46 o 
  -3   3  11      108.87       93.33      8.27 o 
  -2   3  11      167.54      159.94      9.51 o 
  -1   3  11       40.04       32.40      4.45 o 
   0   3  11      143.77      146.41      6.98 o 
   1   3  11       34.28       31.72      6.75 o 
  -6   4  11      180.42      203.83     12.70 o 
  -5   4  11        0.89        3.08      5.40 o 
  -4   4  11      170.78      185.79     11.19 o 
  -3   4  11       15.24       16.97      6.05 o 
  -2   4  11       22.39       19.91      3.98 o 
  -1   4  11      292.34      292.70      9.53 o 
   0   4  11        6.40        3.82      3.67 o 
   1   4  11       92.95       75.92      9.73 o 
  -5   5  11      279.29      284.51     14.70 o 
  -4   5  11      101.30      112.62     10.00 o 
  -3   5  11      148.89      164.12     11.02 o 
  -2   5  11      172.51      153.90     10.54 o 
  -1   5  11        7.92        8.44      4.43 o 
   0   5  11        1.00       -2.46      4.01 o 
  -4   6  11      102.12      119.32     11.35 o 
  -3   6  11       13.16        6.16      6.21 o 
  -2   6  11      113.97      121.59     10.65 o 
  -1  -7  12        2.43       -3.03      5.46 o 
   0  -7  12       66.71       55.34      8.75 o 
  -3  -6  12      130.01      124.07     10.05 o 
  -2  -6  12      343.51      331.04     15.40 o 
  -1  -6  12      362.00      349.36     15.73 o 
   0  -6  12      104.42      109.48     10.11 o 
   1  -6  12      223.69      231.88     13.51 o 
   2  -6  12      457.50      459.06     18.64 o 
  -4  -5  12       37.33       27.45      6.27 o 
  -3  -5  12      334.32      341.42     15.13 o 
  -2  -5  12      508.11      498.83     18.32 o 
  -1  -5  12       28.33       35.61      6.97 o 
   0  -5  12      454.94      445.87     17.29 o 
   1  -5  12       41.29       38.64      7.30 o 
   2  -5  12      592.70      575.68     19.89 o 
  -5  -4  12       95.50       93.22      8.48 o 
  -4  -4  12      177.44      191.84     10.97 o 
  -3  -4  12       24.70       19.40      6.00 o 
  -2  -4  12      176.18      187.30     11.13 o 
  -1  -4  12      386.51      393.78     15.56 o 
   0  -4  12        2.74       -1.68      4.65 o 
   1  -4  12      435.82      453.22     17.24 o 
   2  -4  12       70.07       60.96      8.38 o 
  -4  -3  12      108.16       84.57      7.67 o 
  -3  -3  12      252.34      259.22     12.10 o 
  -2  -3  12       94.72       87.06      8.59 o 
  -1  -3  12       79.81       92.78      9.13 o 
   0  -3  12      204.28      180.60     10.97 o 
   1  -3  12       15.53       18.48      5.62 o 
   2  -3  12      134.00      139.69     10.43 o 
  -5  -2  12       67.34       80.79      7.94 o 
  -4  -2  12      102.96       92.24      7.84 o 
  -3  -2  12        1.20       -0.49      4.22 o 
  -2  -2  12      702.44      737.09     20.75 o 
  -1  -2  12       48.97       41.39      6.48 o 
   0  -2  12        4.18       -0.76      4.11 o 
   1  -2  12       47.97       54.58      7.57 o 
   2  -2  12        3.54        8.11      5.46 o 
  -6  -1  12      303.66      317.91     14.10 o 
  -5  -1  12      113.57      108.56      8.43 o 
  -4  -1  12       23.87       27.65      4.01 o 
  -3  -1  12      393.61      385.40     14.27 o 
  -2  -1  12       61.88       69.60      7.46 o 
  -1  -1  12        3.62        0.65      4.27 o 
   0  -1  12       40.79       48.74      7.03 o 
   1  -1  12       37.62       36.37      6.59 o 
   2  -1  12       35.59       36.91      7.24 o 
  -6   0  12      266.84      259.60     13.02 o 
  -5   0  12      300.93      325.31     13.89 o 
  -4   0  12       27.75       36.80      6.05 o 
  -3   0  12      589.93      646.49     12.91 o 
  -2   0  12      207.81      210.10     10.70 o 
  -1   0  12       55.93       61.50      7.73 o 
   0   0  12       77.29       90.79      8.32 o 
   1   0  12       24.60       20.43      6.21 o 
   2   0  12      278.84      287.00     14.00 o 
  -6   1  12      434.45      437.44     17.18 o 
  -5   1  12       90.76       96.62      8.11 o 
  -4   1  12      580.64      581.73     18.32 o 
  -3   1  12       12.81        6.72      3.32 o 
  -2   1  12      262.08      301.76      8.96 o 
  -1   1  12      145.91      149.04      9.78 o 
   0   1  12      141.61      131.96      9.29 o 
   1   1  12      284.13      292.24     14.00 o 
   2   1  12        0.26       -4.16      4.92 o 
  -6   2  12      148.39      141.85     10.27 o 
  -5   2  12       52.10       48.96      7.67 o 
  -4   2  12       19.22       14.59      5.62 o 
  -3   2  12      387.48      391.46     15.13 o 
  -2   2  12       96.87       91.75      9.13 o 
  -1   2  12      536.80      548.05     12.45 o 
   0   2  12       88.29       80.19      9.13 o 
   1   2  12       28.66       26.80      7.19 o 
  -6   3  12        6.86        5.35      5.94 o 
  -5   3  12       42.63       49.34      8.05 o 
  -4   3  12        2.61       -1.08      4.86 o 
  -3   3  12        2.89        2.86      4.92 o 
  -2   3  12      238.44      249.97      8.56 o 
  -1   3  12       31.69       19.82      4.24 o 
   0   3  12       79.71       95.21      6.43 o 
  -5   4  12        0.94       -3.24      4.81 o 
  -4   4  12        1.25       -3.73      5.08 o 
  -3   4  12        2.02       -6.59      4.92 o 
  -2   4  12      141.69      143.37     10.48 o 
  -1   4  12       29.48       33.83      6.21 o 
  -4   5  12        0.37       -0.92      5.89 o 
  -3   5  12       45.93       68.47      9.24 o 
  -2   5  12        2.53       -1.73      5.62 o 
  -1  -6  13      178.07      184.54     12.54 o 
   0  -6  13        0.65       -3.51      5.89 o 
  -3  -5  13      366.66      435.55     17.89 o 
  -2  -5  13      211.98      185.30     12.10 o 
  -1  -5  13        1.13       -1.84      5.51 o 
   0  -5  13      217.71      196.92     12.21 o 
   1  -5  13        0.84        1.19      5.19 o 
  -4  -4  13      123.66      130.56     10.27 o 
  -3  -4  13        3.32        3.78      5.46 o 
  -2  -4  13      159.61      153.90     10.59 o 
  -1  -4  13      457.87      417.13     16.81 o 
   0  -4  13       38.23       35.94      7.51 o 
   1  -4  13      358.83      345.31     15.56 o 
  -4  -3  13        3.42        0.97      5.24 o 
  -3  -3  13       99.59       98.62      8.54 o 
  -2  -3  13      165.58      156.44     10.65 o 
  -1  -3  13      117.89      118.51      9.67 o 
   0  -3  13      107.13       99.00      8.70 o 
   1  -3  13       89.69       87.06      9.35 o 
  -4  -2  13      120.77      121.43      9.24 o 
  -3  -2  13       49.35       34.86      6.86 o 
  -2  -2  13      373.44      396.00     15.35 o 
  -1  -2  13       45.02       40.42      7.03 o 
   0  -2  13      375.39      397.35     15.78 o 
   1  -2  13      155.44      158.23     10.65 o 
  -5  -1  13      147.59      141.91      9.89 o 
  -3  -1  13       77.56       80.30      8.75 o 
  -2  -1  13      136.28      146.45      9.35 o 
  -1  -1  13      562.16      562.54     18.48 o 
   0  -1  13        4.81        5.51      4.97 o 
   1  -1  13      317.22      309.26     14.48 o 
  -5   0  13      261.76      282.46     13.35 o 
  -4   0  13      142.07      133.15      9.35 o 
  -3   0  13      355.41      402.59     14.86 o 
  -2   0  13      129.95      138.07      9.46 o 
  -1   0  13        6.18       -3.08      4.22 o 
   0   0  13      330.57      354.17     15.29 o 
   1   0  13        1.37       -2.32      5.08 o 
  -5   1  13      219.93      222.64     12.43 o 
  -4   1  13      222.03      236.85     12.32 o 
  -3   1  13        2.53        1.62      4.54 o 
  -2   1  13       60.76       58.47      7.62 o 
  -1   1  13      191.97      191.51     11.29 o 
   0   1  13      224.79      219.34     12.54 o 
  -5   2  13      133.81      141.80     10.32 o 
  -4   2  13       94.87      104.40     10.05 o 
  -3   2  13      188.25      205.29     11.67 o 
  -2   2  13       58.17       61.78      5.50 o 
  -1   2  13      318.76      340.17     14.86 o 
   0   2  13       21.68       12.70      6.43 o 
  -4   3  13       97.32      101.00     10.43 o 
  -3   3  13        0.75       -1.08      5.08 o 
  -2   3  13      269.62      250.15     13.08 o 
  -1   3  13        0.05       -4.05      5.08 o 
  -3   4  13       16.50       26.15      7.30 o 
  -2  -4  14      691.39      676.30     22.48 o 
  -1  -4  14      329.79      303.48     14.97 o 
  -3  -3  14      145.46      144.12     10.75 o 
  -2  -3  14      108.26       91.92      9.78 o 
  -1  -3  14      137.88      140.50     10.75 o 
   0  -3  14       72.20       82.30      9.56 o 
  -3  -2  14       18.96        2.38      5.40 o 
  -2  -2  14      123.30      109.92      9.46 o 
  -1  -2  14        0.10       -6.73      4.49 o 
   0  -2  14        6.33        1.03      4.92 o 
  -3  -1  14       33.10       28.64      6.75 o 
  -2  -1  14       11.27       12.81      5.62 o 
  -1  -1  14      107.17      111.70      9.62 o 
   0  -1  14      192.49      192.11     12.10 o 
  -3   0  14       32.22       31.56      6.38 o 
  -2   0  14      222.21      244.04     12.65 o 
  -1   0  14       30.22       28.10      6.92 o 
   0   0  14        1.17       -0.32      4.76 o 
  -2   1  14      122.74      144.23     10.21 o 
  -1   1  14        0.56       -1.78      4.81 o 
  -2   2  14        2.86        4.38      5.30 o 
                                                 
